# Supplementary material for: Tetra-μ-benzoato-bis­[(6-methyl­quino­line)­copper(II)]
Source: Acta Crystallogr Sect E Struct Rep Online. 2008 Jun 7;64(Pt 7):m881–2. doi: 10.1107/S1600536808016516 (PMC2961840; doi:10.1107/S1600536808016516)
Supplement: Supplementary file 1 [file e-64-0m881-sup1.cif]

##############################################################################
###                                                                        ###
###        Electronic paper (Acta Crystallographica Section E)             ###
###                                                                        ###
##############################################################################
#                                                                            #
# This CIF contains the data in a paper accepted for publication in Acta     #
# Crystallographica Section E. It conforms to the requirements of Notes      #
# for Authors for Section E, and has been peer reviewed under the auspices   #
# of the IUCr Commission on Journals.                                        #
#                                                                            #
# Full details of the Crystallographic Information File format               #
# are given in the paper "The Crystallographic Information File (CIF):       #
# a New Standard Archive File for Crystallography" by S. R. Hall, F. H.      #
# Allen and I. D. Brown [Acta Cryst. (1991), A47, 655-685].                  #
#                                                                            #
# The current version of the core CIF dictionary is obtainable from          #
# ftp://ftp.iucr.org/pub/cif_core.dic. The current version number is 2.4.    #
#                                                                            #
# Software is freely available for graphical display of the structure(s) in  #
# this CIF.  For information consult the CIF home page http://www.iucr.org/  #
# cif/home.html                                                              #
#                                                                            #
# This file may be used for bona fide research purposes within the           #
# scientific community so long as proper attribution is given to the journal # 
# article from which it was obtained.                                        #
#                                                                            #
##############################################################################
                                             
data_I
_audit_creation_method     SHELXL-97
_chemical_name_systematic
;
Tetra-\m-benzoato-bis[(6-methylquinoline)copper(II)]
;
_chemical_name_common     ?
_chemical_formula_moiety     'C48 H38 Cu2 N2 O8'
_chemical_formula_sum     'C48 H38 Cu2 N2 O8'
_chemical_formula_iupac     '[Cu2 (C7 H5 O2)4 (C10 H9 N)2]'
_chemical_formula_weight     897.88
_chemical_melting_point     ?
_symmetry_cell_setting     Triclinic
_symmetry_space_group_name_H-M     P-1
_space_group_name_Hall     '-P 1'
loop_
    _symmetry_equiv_pos_as_xyz
    'x, y, z'
    '-x, -y, -z'
_cell_length_a     10.420(7)
_cell_length_b     10.590(7)
_cell_length_c     10.751(6)
_cell_angle_alpha     70.399(11)
_cell_angle_beta     64.234(10)
_cell_angle_gamma     81.107(10)
_cell_volume     1006.5(11)
_cell_formula_units_Z     1
_cell_measurement_reflns_used     1441
_cell_measurement_theta_min     2.36
_cell_measurement_theta_max     19.76
_cell_measurement_temperature     288(2)
_exptl_crystal_description     'block'
_exptl_crystal_colour     'blue'
_exptl_crystal_size_max     0.10
_exptl_crystal_size_mid     0.08
_exptl_crystal_size_min     0.08
_exptl_crystal_density_diffrn     1.481
_exptl_crystal_density_meas     ?
_exptl_crystal_density_method     'not measured'
_exptl_crystal_F_000     462
_exptl_absorpt_coefficient_mu     1.116
_exptl_absorpt_correction_type     multi-scan
_exptl_absorpt_process_details     '(SADABS: Bruker, 1997)'
_exptl_absorpt_correction_T_min     0.898
_exptl_absorpt_correction_T_max     0.915
_exptl_special_details
;
;
_diffrn_ambient_temperature     288(2)
_diffrn_radiation_type     MoK\a
_diffrn_radiation_wavelength     0.71073
_diffrn_radiation_source     'fine-focus sealed tube'
_diffrn_radiation_monochromator     graphite
_diffrn_measurement_device_type     'Bruker SMART CCD area-detector'
_diffrn_measurement_method     'phi and omega scans'
_diffrn_detector_area_resol_mean     ?
_diffrn_reflns_number     5579
_diffrn_reflns_av_R_equivalents     0.0208
_diffrn_reflns_av_sigmaI/netI     0.0489
_diffrn_reflns_theta_min     2.04
_diffrn_reflns_theta_max     26.00
_diffrn_reflns_theta_full     26.00
_diffrn_measured_fraction_theta_max     0.974
_diffrn_measured_fraction_theta_full     0.974
_diffrn_reflns_limit_h_min     -12
_diffrn_reflns_limit_h_max     12
_diffrn_reflns_limit_k_min     -13
_diffrn_reflns_limit_k_max     10
_diffrn_reflns_limit_l_min     -13
_diffrn_reflns_limit_l_max     9
_diffrn_standards_number     ?
_diffrn_standards_interval_count     ?
_diffrn_standards_interval_time     ?
_diffrn_standards_decay_%     ?
_refine_special_details
;
Refinement of <i>F</i>^2^ against ALL reflections. The weighted <i>R</i>-factor
<i>wR</i> and goodness of fit <i>S</i> are based on <i>F</i>^2^, conventional
<i>R</i>-factors <i>R</i> are based on <i>F</i>, with <i>F</i> set to zero for
negative <i>F</i>^2^. The threshold expression of <i>F</i>^2^ >
\s(<i>F</i>^2^) is used only for calculating <i>R</i>-factors(gt) <i>etc</i>.
and is not relevant to the choice of reflections for refinement.
<i>R</i>-factors based on <i>F</i>^2^ are statistically about twice as large
as those based on <i>F</i>, and <i>R</i>- factors based on ALL data will be
even larger.
;
_reflns_number_total     3848
_reflns_number_gt     3001
_reflns_threshold_expression     >2sigma(I)
_refine_ls_structure_factor_coef     Fsqd
_refine_ls_matrix_type     full
_refine_ls_R_factor_all     0.0557
_refine_ls_R_factor_gt     0.0411
_refine_ls_wR_factor_gt     0.0968
_refine_ls_wR_factor_ref     0.1004
_refine_ls_goodness_of_fit_ref     1.045
_refine_ls_restrained_S_all     1.045
_refine_ls_number_reflns     3848
_refine_ls_number_parameters     272
_refine_ls_number_restraints     0
_refine_ls_hydrogen_treatment     constr
_refine_ls_weighting_scheme     calc
_refine_ls_weighting_details
         'calc w=1/[\s^2^(Fo^2^)+(0.0506P)^2^+0.0000P] where P=(Fo^2^+2Fc^2^)/3'
_atom_sites_solution_hydrogens     geom
_atom_sites_solution_primary     direct
_atom_sites_solution_secondary     difmap
_refine_ls_shift/su_max     0.000
_refine_ls_shift/su_mean     0.000
_refine_diff_density_max     0.314
_refine_diff_density_min     -0.331
_refine_ls_extinction_method     none
_refine_ls_extinction_coef     ?
loop_
    _atom_type_symbol
    _atom_type_description
    _atom_type_scat_dispersion_real
    _atom_type_scat_dispersion_imag
    _atom_type_scat_source
    'C' 'C' 0.0033 0.0016
                         'International Tables Vol C Tables 4.2.6.8 and 6.1.1.4'
    'H' 'H' 0.0000 0.0000
                         'International Tables Vol C Tables 4.2.6.8 and 6.1.1.4'
    'N' 'N' 0.0061 0.0033
                         'International Tables Vol C Tables 4.2.6.8 and 6.1.1.4'
    'O' 'O' 0.0106 0.0060
                         'International Tables Vol C Tables 4.2.6.8 and 6.1.1.4'
    'Cu' 'Cu' 0.3201 1.2651
                         'International Tables Vol C Tables 4.2.6.8 and 6.1.1.4'
_computing_data_collection     'SMART (Bruker, 1997)'
_computing_cell_refinement     'SAINT (Bruker, 1997)'
_computing_data_reduction     'SAINT (Bruker, 1997)'
_computing_structure_solution     'SHELXS97 (Sheldrick, 2008)'
_computing_structure_refinement     'SHELXL97 (Sheldrick, 2008)'
_computing_molecular_graphics     'SHELXTL (Sheldrick, 2008)'
_computing_publication_material     'SHELXTL (Sheldrick, 2008)'
loop_
    _atom_site_type_symbol
    _atom_site_label
    _atom_site_fract_x
    _atom_site_fract_y
    _atom_site_fract_z
    _atom_site_U_iso_or_equiv
    _atom_site_adp_type
    _atom_site_calc_flag
    _atom_site_refinement_flags
    _atom_site_occupancy
    _atom_site_disorder_assembly
    _atom_site_disorder_group
    Cu Cu1 0.52984(3) 0.89016(3) 0.59215(4) 0.03698(14) Uani d . 1 . .
    N N1 0.6052(2) 0.7261(2) 0.7373(2) 0.0381(6) Uani d . 1 . .
    C C1 0.6560(3) 0.7658(3) 0.8104(3) 0.0443(7) Uani d . 1 . .
    H H1 0.6566 0.8574 0.7958 0.053 Uiso calc R 1 . .
    C C2 0.7091(3) 0.6802(3) 0.9084(3) 0.0468(8) Uani d . 1 . .
    H H2 0.7434 0.7144 0.9572 0.056 Uiso calc R 1 . .
    C C3 0.7097(3) 0.5470(3) 0.9310(3) 0.0442(7) Uani d . 1 . .
    H H3 0.7447 0.4885 0.9959 0.053 Uiso calc R 1 . .
    C C4 0.6576(3) 0.4967(3) 0.8567(3) 0.0378(7) Uani d . 1 . .
    C C5 0.6493(3) 0.3595(3) 0.8781(3) 0.0449(7) Uani d . 1 . .
    H H5 0.6834 0.2980 0.9421 0.054 Uiso calc R 1 . .
    C C6 0.5935(3) 0.3131(3) 0.8091(3) 0.0442(7) Uani d . 1 . .
    C C7 0.5463(3) 0.4077(3) 0.7091(3) 0.0476(8) Uani d . 1 . .
    H H7 0.5104 0.3775 0.6587 0.057 Uiso calc R 1 . .
    C C8 0.5519(3) 0.5417(3) 0.6840(3) 0.0433(7) Uani d . 1 . .
    H H8 0.5203 0.6016 0.6169 0.052 Uiso calc R 1 . .
    C C9 0.6053(3) 0.5905(3) 0.7591(3) 0.0366(6) Uani d . 1 . .
    C C10 0.5756(4) 0.1656(3) 0.8414(4) 0.0595(9) Uani d . 1 . .
    H H10A 0.6670 0.1251 0.8005 0.089 Uiso calc R 1 . .
    H H10B 0.5150 0.1533 0.8001 0.089 Uiso calc R 1 . .
    H H10C 0.5332 0.1243 0.9444 0.089 Uiso calc R 1 . .
    O O11 0.6763(2) 1.01228(19) 0.5543(2) 0.0489(5) Uani d . 1 . .
    O O12 0.3714(2) 0.8060(2) 0.5994(2) 0.0487(5) Uani d . 1 . .
    C C11 0.6982(3) 1.1320(3) 0.4734(3) 0.0391(7) Uani d . 1 . .
    C C12 0.8146(3) 1.2041(3) 0.4667(3) 0.0383(7) Uani d . 1 . .
    C C13 0.8366(3) 1.3391(3) 0.3937(3) 0.0469(8) Uani d . 1 . .
    H H13 0.7792 1.3862 0.3465 0.056 Uiso calc R 1 . .
    C C14 0.9423(3) 1.4042(3) 0.3903(3) 0.0530(8) Uani d . 1 . .
    H H14 0.9554 1.4954 0.3417 0.064 Uiso calc R 1 . .
    C C15 1.0290(3) 1.3360(3) 0.4580(3) 0.0549(9) Uani d . 1 . .
    H H15 1.1012 1.3805 0.4549 0.066 Uiso calc R 1 . .
    C C16 1.0084(3) 1.2030(3) 0.5295(4) 0.0576(9) Uani d . 1 . .
    H H16 1.0677 1.1561 0.5744 0.069 Uiso calc R 1 . .
    C C17 0.9012(3) 1.1371(3) 0.5361(3) 0.0516(8) Uani d . 1 . .
    H H17 0.8867 1.0465 0.5877 0.062 Uiso calc R 1 . .
    O O21 0.6535(2) 0.8478(2) 0.4116(2) 0.0510(6) Uani d . 1 . .
    O O22 0.3913(2) 0.9690(2) 0.7424(2) 0.0487(5) Uani d . 1 . .
    C C21 0.6732(3) 0.9229(3) 0.2858(3) 0.0391(7) Uani d . 1 . .
    C C22 0.7844(3) 0.8779(3) 0.1630(3) 0.0409(7) Uani d . 1 . .
    C C23 0.8502(4) 0.7562(4) 0.1888(4) 0.0623(10) Uani d . 1 . .
    H H23 0.8224 0.6991 0.2831 0.075 Uiso calc R 1 . .
    C C24 0.9574(4) 0.7171(4) 0.0763(4) 0.0760(12) Uani d . 1 . .
    H H24 1.0019 0.6341 0.0950 0.091 Uiso calc R 1 . .
    C C25 0.9985(4) 0.8004(4) -0.0633(4) 0.0680(10) Uani d . 1 . .
    H H25 1.0712 0.7743 -0.1391 0.082 Uiso calc R 1 . .
    C C26 0.9323(4) 0.9216(4) -0.0900(4) 0.0617(10) Uani d . 1 . .
    H H26 0.9594 0.9780 -0.1846 0.074 Uiso calc R 1 . .
    C C27 0.8256(3) 0.9609(3) 0.0223(3) 0.0502(8) Uani d . 1 . .
    H H27 0.7809 1.0438 0.0032 0.060 Uiso calc R 1 . .
loop_
    _atom_site_aniso_label
    _atom_site_aniso_U_11
    _atom_site_aniso_U_22
    _atom_site_aniso_U_33
    _atom_site_aniso_U_12
    _atom_site_aniso_U_13
    _atom_site_aniso_U_23
    Cu1 0.0383(2) 0.0324(2) 0.0399(2) 0.00153(14) -0.01945(16) -0.00685(15)
    N1 0.0415(14) 0.0358(14) 0.0372(13) 0.0001(10) -0.0181(11) -0.0090(10)
    C1 0.0492(18) 0.0365(17) 0.0453(18) -0.0022(13) -0.0206(15) -0.0078(13)
    C2 0.0510(19) 0.048(2) 0.0507(19) -0.0009(14) -0.0295(16) -0.0147(15)
    C3 0.0407(17) 0.0497(19) 0.0418(17) 0.0048(14) -0.0221(14) -0.0085(14)
    C4 0.0337(16) 0.0377(16) 0.0379(16) 0.0021(12) -0.0144(13) -0.0079(13)
    C5 0.0423(17) 0.0361(17) 0.0494(19) 0.0059(13) -0.0197(15) -0.0062(14)
    C6 0.0448(18) 0.0392(17) 0.0448(18) 0.0036(13) -0.0168(15) -0.0120(14)
    C7 0.0540(19) 0.0469(19) 0.0497(19) 0.0033(15) -0.0251(16) -0.0206(15)
    C8 0.0528(19) 0.0393(17) 0.0401(17) -0.0006(14) -0.0237(15) -0.0085(13)
    C9 0.0367(16) 0.0363(16) 0.0331(15) -0.0026(12) -0.0133(13) -0.0068(12)
    C10 0.073(2) 0.0393(19) 0.070(2) 0.0016(16) -0.034(2) -0.0151(16)
    O11 0.0497(13) 0.0358(12) 0.0616(14) -0.0046(9) -0.0312(11) -0.0022(10)
    O12 0.0491(13) 0.0398(12) 0.0585(13) -0.0039(10) -0.0317(11) -0.0017(10)
    C11 0.0379(16) 0.0363(17) 0.0411(17) 0.0006(13) -0.0132(14) -0.0137(13)
    C12 0.0350(16) 0.0367(16) 0.0413(17) 0.0002(12) -0.0135(13) -0.0128(13)
    C13 0.0485(19) 0.0387(18) 0.0525(19) -0.0006(14) -0.0221(16) -0.0104(14)
    C14 0.058(2) 0.0367(18) 0.058(2) -0.0102(15) -0.0184(17) -0.0102(15)
    C15 0.0415(19) 0.066(2) 0.058(2) -0.0121(16) -0.0134(16) -0.0248(18)
    C16 0.048(2) 0.060(2) 0.069(2) -0.0029(16) -0.0319(18) -0.0124(18)
    C17 0.0471(19) 0.0436(19) 0.061(2) -0.0037(15) -0.0251(17) -0.0070(15)
    O21 0.0572(14) 0.0438(13) 0.0428(13) 0.0113(10) -0.0182(11) -0.0104(10)
    O22 0.0509(13) 0.0469(13) 0.0484(12) 0.0108(10) -0.0229(10) -0.0161(10)
    C21 0.0363(16) 0.0394(17) 0.0476(19) -0.0013(13) -0.0212(14) -0.0145(14)
    C22 0.0366(16) 0.0488(19) 0.0424(18) 0.0003(13) -0.0196(14) -0.0158(14)
    C23 0.064(2) 0.067(2) 0.0436(19) 0.0204(18) -0.0191(18) -0.0152(17)
    C24 0.070(3) 0.082(3) 0.068(3) 0.037(2) -0.027(2) -0.032(2)
    C25 0.055(2) 0.094(3) 0.055(2) 0.006(2) -0.0153(19) -0.036(2)
    C26 0.061(2) 0.084(3) 0.0413(19) -0.017(2) -0.0191(18) -0.0156(18)
    C27 0.053(2) 0.053(2) 0.050(2) -0.0023(15) -0.0265(17) -0.0140(16)
_geom_special_details
;
All e.s.d.'s (except the e.s.d. in the dihedral angle between two l.s. planes)
are estimated using the full covariance matrix. The cell e.s.d.'s are taken
into account individually in the estimation of e.s.d.'s in distances, angles
and torsion angles; correlations between e.s.d.'s in cell parameters are only
used when they are defined by crystal symmetry. An approximate (isotropic)
treatment of cell e.s.d.'s is used for estimating e.s.d.'s involving l.s.
planes.
;
loop_
    _geom_bond_atom_site_label_1
    _geom_bond_atom_site_label_2
    _geom_bond_site_symmetry_2
    _geom_bond_distance
    _geom_bond_publ_flag
    Cu1 O12 . 1.955(2) ?
    Cu1 O21 . 1.964(2) ?
    Cu1 O11 . 1.971(2) ?
    Cu1 O22 . 1.974(2) ?
    Cu1 N1 . 2.212(2) ?
    Cu1 Cu1 2_676 2.6939(13) ?
    N1 C1 . 1.314(4) ?
    N1 C9 . 1.375(4) ?
    C1 C2 . 1.396(4) ?
    C1 H1 . 0.9300 ?
    C2 C3 . 1.347(4) ?
    C2 H2 . 0.9300 ?
    C3 C4 . 1.404(4) ?
    C3 H3 . 0.9300 ?
    C4 C5 . 1.403(4) ?
    C4 C9 . 1.419(4) ?
    C5 C6 . 1.355(4) ?
    C5 H5 . 0.9300 ?
    C6 C7 . 1.410(4) ?
    C6 C10 . 1.505(4) ?
    C7 C8 . 1.358(4) ?
    C7 H7 . 0.9300 ?
    C8 C9 . 1.410(4) ?
    C8 H8 . 0.9300 ?
    C10 H10A . 0.9600 ?
    C10 H10B . 0.9600 ?
    C10 H10C . 0.9600 ?
    O11 C11 . 1.262(3) ?
    O12 C11 2_676 1.254(3) ?
    C11 O12 2_676 1.254(3) ?
    C11 C12 . 1.495(4) ?
    C12 C13 . 1.380(4) ?
    C12 C17 . 1.381(4) ?
    C13 C14 . 1.367(4) ?
    C13 H13 . 0.9300 ?
    C14 C15 . 1.373(4) ?
    C14 H14 . 0.9300 ?
    C15 C16 . 1.359(4) ?
    C15 H15 . 0.9300 ?
    C16 C17 . 1.370(4) ?
    C16 H16 . 0.9300 ?
    C17 H17 . 0.9300 ?
    O21 C21 . 1.261(3) ?
    O22 C21 2_676 1.250(3) ?
    C21 O22 2_676 1.250(3) ?
    C21 C22 . 1.495(4) ?
    C22 C23 . 1.364(4) ?
    C22 C27 . 1.380(4) ?
    C23 C24 . 1.379(5) ?
    C23 H23 . 0.9300 ?
    C24 C25 . 1.372(5) ?
    C24 H24 . 0.9300 ?
    C25 C26 . 1.363(5) ?
    C25 H25 . 0.9300 ?
    C26 C27 . 1.377(5) ?
    C26 H26 . 0.9300 ?
    C27 H27 . 0.9300 ?
loop_
    _geom_angle_atom_site_label_1
    _geom_angle_atom_site_label_2
    _geom_angle_atom_site_label_3
    _geom_angle_site_symmetry_1
    _geom_angle_site_symmetry_3
    _geom_angle
    _geom_angle_publ_flag
    O12 Cu1 O21 . . 89.07(10) ?
    O12 Cu1 O11 . . 166.38(8) ?
    O21 Cu1 O11 . . 89.52(10) ?
    O12 Cu1 O22 . . 88.79(10) ?
    O21 Cu1 O22 . . 166.32(8) ?
    O11 Cu1 O22 . . 89.39(10) ?
    O12 Cu1 N1 . . 101.96(9) ?
    O21 Cu1 N1 . . 97.02(9) ?
    O11 Cu1 N1 . . 91.66(9) ?
    O22 Cu1 N1 . . 96.64(10) ?
    O12 Cu1 Cu1 . 2_676 86.24(7) ?
    O21 Cu1 Cu1 . 2_676 82.33(7) ?
    O11 Cu1 Cu1 . 2_676 80.14(7) ?
    O22 Cu1 Cu1 . 2_676 84.05(7) ?
    N1 Cu1 Cu1 . 2_676 171.77(6) ?
    C1 N1 C9 . . 117.2(2) ?
    C1 N1 Cu1 . . 114.60(19) ?
    C9 N1 Cu1 . . 128.17(19) ?
    N1 C1 C2 . . 124.6(3) ?
    N1 C1 H1 . . 117.7 ?
    C2 C1 H1 . . 117.7 ?
    C3 C2 C1 . . 118.8(3) ?
    C3 C2 H2 . . 120.6 ?
    C1 C2 H2 . . 120.6 ?
    C2 C3 C4 . . 120.0(3) ?
    C2 C3 H3 . . 120.0 ?
    C4 C3 H3 . . 120.0 ?
    C5 C4 C3 . . 123.6(3) ?
    C5 C4 C9 . . 118.7(3) ?
    C3 C4 C9 . . 117.7(3) ?
    C6 C5 C4 . . 122.6(3) ?
    C6 C5 H5 . . 118.7 ?
    C4 C5 H5 . . 118.7 ?
    C5 C6 C7 . . 118.0(3) ?
    C5 C6 C10 . . 121.9(3) ?
    C7 C6 C10 . . 120.1(3) ?
    C8 C7 C6 . . 121.9(3) ?
    C8 C7 H7 . . 119.0 ?
    C6 C7 H7 . . 119.0 ?
    C7 C8 C9 . . 120.3(3) ?
    C7 C8 H8 . . 119.8 ?
    C9 C8 H8 . . 119.8 ?
    N1 C9 C8 . . 119.9(2) ?
    N1 C9 C4 . . 121.7(3) ?
    C8 C9 C4 . . 118.4(3) ?
    C6 C10 H10A . . 109.5 ?
    C6 C10 H10B . . 109.5 ?
    H10A C10 H10B . . 109.5 ?
    C6 C10 H10C . . 109.5 ?
    H10A C10 H10C . . 109.5 ?
    H10B C10 H10C . . 109.5 ?
    C11 O11 Cu1 . . 127.61(19) ?
    C11 O12 Cu1 2_676 . 121.26(19) ?
    O12 C11 O11 2_676 . 124.7(3) ?
    O12 C11 C12 2_676 . 118.4(3) ?
    O11 C11 C12 . . 116.9(3) ?
    C13 C12 C17 . . 118.5(3) ?
    C13 C12 C11 . . 121.1(3) ?
    C17 C12 C11 . . 120.4(3) ?
    C14 C13 C12 . . 120.4(3) ?
    C14 C13 H13 . . 119.8 ?
    C12 C13 H13 . . 119.8 ?
    C13 C14 C15 . . 120.6(3) ?
    C13 C14 H14 . . 119.7 ?
    C15 C14 H14 . . 119.7 ?
    C16 C15 C14 . . 119.3(3) ?
    C16 C15 H15 . . 120.4 ?
    C14 C15 H15 . . 120.4 ?
    C15 C16 C17 . . 120.7(3) ?
    C15 C16 H16 . . 119.6 ?
    C17 C16 H16 . . 119.6 ?
    C16 C17 C12 . . 120.5(3) ?
    C16 C17 H17 . . 119.8 ?
    C12 C17 H17 . . 119.8 ?
    C21 O21 Cu1 . . 125.3(2) ?
    C21 O22 Cu1 2_676 . 123.10(19) ?
    O22 C21 O21 2_676 . 125.0(3) ?
    O22 C21 C22 2_676 . 118.6(3) ?
    O21 C21 C22 . . 116.4(3) ?
    C23 C22 C27 . . 119.1(3) ?
    C23 C22 C21 . . 120.4(3) ?
    C27 C22 C21 . . 120.5(3) ?
    C22 C23 C24 . . 120.6(3) ?
    C22 C23 H23 . . 119.7 ?
    C24 C23 H23 . . 119.7 ?
    C25 C24 C23 . . 120.1(4) ?
    C25 C24 H24 . . 119.9 ?
    C23 C24 H24 . . 119.9 ?
    C26 C25 C24 . . 119.6(3) ?
    C26 C25 H25 . . 120.2 ?
    C24 C25 H25 . . 120.2 ?
    C25 C26 C27 . . 120.3(3) ?
    C25 C26 H26 . . 119.9 ?
    C27 C26 H26 . . 119.9 ?
    C26 C27 C22 . . 120.3(3) ?
    C26 C27 H27 . . 119.8 ?
    C22 C27 H27 . . 119.8 ?
loop_
    _geom_torsion_atom_site_label_1
    _geom_torsion_atom_site_label_2
    _geom_torsion_atom_site_label_3
    _geom_torsion_atom_site_label_4
    _geom_torsion_site_symmetry_1
    _geom_torsion_site_symmetry_2
    _geom_torsion_site_symmetry_3
    _geom_torsion_site_symmetry_4
    _geom_torsion
    _geom_torsion_publ_flag
    O12 Cu1 N1 C1 . . . . -147.0(2) ?
    O21 Cu1 N1 C1 . . . . 122.5(2) ?
    O11 Cu1 N1 C1 . . . . 32.8(2) ?
    O22 Cu1 N1 C1 . . . . -56.8(2) ?
    O12 Cu1 N1 C9 . . . . 33.2(2) ?
    O21 Cu1 N1 C9 . . . . -57.3(2) ?
    O11 Cu1 N1 C9 . . . . -147.0(2) ?
    O22 Cu1 N1 C9 . . . . 123.4(2) ?
    C9 N1 C1 C2 . . . . -0.3(4) ?
    Cu1 N1 C1 C2 . . . . 179.9(2) ?
    N1 C1 C2 C3 . . . . 0.2(5) ?
    C1 C2 C3 C4 . . . . 0.0(5) ?
    C2 C3 C4 C5 . . . . -177.4(3) ?
    C2 C3 C4 C9 . . . . -0.1(4) ?
    C3 C4 C5 C6 . . . . 177.4(3) ?
    C9 C4 C5 C6 . . . . 0.1(4) ?
    C4 C5 C6 C7 . . . . 2.0(5) ?
    C4 C5 C6 C10 . . . . -175.4(3) ?
    C5 C6 C7 C8 . . . . -1.9(5) ?
    C10 C6 C7 C8 . . . . 175.6(3) ?
    C6 C7 C8 C9 . . . . -0.3(5) ?
    C1 N1 C9 C8 . . . . 179.9(3) ?
    Cu1 N1 C9 C8 . . . . -0.3(4) ?
    C1 N1 C9 C4 . . . . 0.2(4) ?
    Cu1 N1 C9 C4 . . . . -179.98(18) ?
    C7 C8 C9 N1 . . . . -177.4(3) ?
    C7 C8 C9 C4 . . . . 2.3(4) ?
    C5 C4 C9 N1 . . . . 177.5(2) ?
    C3 C4 C9 N1 . . . . 0.0(4) ?
    C5 C4 C9 C8 . . . . -2.2(4) ?
    C3 C4 C9 C8 . . . . -179.7(3) ?
    O12 Cu1 O11 C11 . . . . -1.8(5) ?
    O21 Cu1 O11 C11 . . . . 82.3(3) ?
    O22 Cu1 O11 C11 . . . . -84.1(3) ?
    N1 Cu1 O11 C11 . . . . 179.3(2) ?
    Cu1 Cu1 O11 C11 2_676 . . . 0.0(2) ?
    O21 Cu1 O12 C11 . . . 2_676 -81.4(2) ?
    O11 Cu1 O12 C11 . . . 2_676 2.7(5) ?
    O22 Cu1 O12 C11 . . . 2_676 85.1(2) ?
    N1 Cu1 O12 C11 . . . 2_676 -178.4(2) ?
    Cu1 Cu1 O12 C11 2_676 . . 2_676 1.0(2) ?
    Cu1 O11 C11 O12 . . . 2_676 -0.8(4) ?
    Cu1 O11 C11 C12 . . . . 178.41(18) ?
    O12 C11 C12 C13 2_676 . . . 6.2(4) ?
    O11 C11 C12 C13 . . . . -173.0(3) ?
    O12 C11 C12 C17 2_676 . . . -175.0(3) ?
    O11 C11 C12 C17 . . . . 5.7(4) ?
    C17 C12 C13 C14 . . . . 0.2(5) ?
    C11 C12 C13 C14 . . . . 179.0(3) ?
    C12 C13 C14 C15 . . . . 0.7(5) ?
    C13 C14 C15 C16 . . . . -0.4(5) ?
    C14 C15 C16 C17 . . . . -0.9(5) ?
    C15 C16 C17 C12 . . . . 1.8(5) ?
    C13 C12 C17 C16 . . . . -1.5(5) ?
    C11 C12 C17 C16 . . . . 179.7(3) ?
    O12 Cu1 O21 C21 . . . . 90.1(2) ?
    O11 Cu1 O21 C21 . . . . -76.4(2) ?
    O22 Cu1 O21 C21 . . . . 9.1(5) ?
    N1 Cu1 O21 C21 . . . . -168.0(2) ?
    Cu1 Cu1 O21 C21 2_676 . . . 3.8(2) ?
    O12 Cu1 O22 C21 . . . 2_676 -85.7(2) ?
    O21 Cu1 O22 C21 . . . 2_676 -4.6(5) ?
    O11 Cu1 O22 C21 . . . 2_676 80.8(2) ?
    N1 Cu1 O22 C21 . . . 2_676 172.4(2) ?
    Cu1 Cu1 O22 C21 2_676 . . 2_676 0.6(2) ?
    Cu1 O21 C21 O22 . . . 2_676 -5.7(4) ?
    Cu1 O21 C21 C22 . . . . 173.24(18) ?
    O22 C21 C22 C23 2_676 . . . -175.4(3) ?
    O21 C21 C22 C23 . . . . 5.6(4) ?
    O22 C21 C22 C27 2_676 . . . 6.9(4) ?
    O21 C21 C22 C27 . . . . -172.1(3) ?
    C27 C22 C23 C24 . . . . 0.8(5) ?
    C21 C22 C23 C24 . . . . -177.0(3) ?
    C22 C23 C24 C25 . . . . -0.3(6) ?
    C23 C24 C25 C26 . . . . -0.3(6) ?
    C24 C25 C26 C27 . . . . 0.5(6) ?
    C25 C26 C27 C22 . . . . -0.1(5) ?
    C23 C22 C27 C26 . . . . -0.6(5) ?
    C21 C22 C27 C26 . . . . 177.2(3) ?
loop_
    _geom_hbond_atom_site_label_D
    _geom_hbond_atom_site_label_H
    _geom_hbond_atom_site_label_A
    _geom_hbond_site_symmetry_A
    _geom_hbond_distance_DH
    _geom_hbond_distance_HA
    _geom_hbond_distance_DA
    _geom_hbond_angle_DHA
    _geom_hbond_publ_flag
    C1 H1 O11 . 0.93 2.50 3.047(4) 118 yes
    C2 H2 Cg1 1_556 0.93 2.82 3.734(3) 168 yes
data_New_Global_Publ_Block
_journal_date_recd_electronic     2008-05-15
_journal_date_accepted     2008-05-30
_journal_name_full     'Acta Crystallographica, Section E'
_journal_year     2008
_journal_volume     64
_journal_issue      7
_journal_page_first     m881
_journal_page_last     m882
_journal_paper_category     QM
_journal_coeditor_code     BX2146
_publ_contact_author_name     'Youngmee Kim'
_publ_contact_author_address
;
Department of Chemistry and Nano Science, Ewha Womans University,
Seoul 120-750, Korea
;
_publ_contact_author_email     'ymeekim@ewha.ac.kr'
_publ_contact_author_fax     '+82-2-3277-3419'
_publ_contact_author_phone     '+82-2-3277-3589'
_publ_section_title
;
Tetra-\m-benzoato-bis[(6-methylquinoline)copper(II)]
;
_publ_section_title_footnote     .
loop_
    _publ_author_name
    _publ_author_footnote
    _publ_author_address
    'Yu, Seung Man' .
;
Department of Fine Chemistry, and Eco-Product and Materials Education Center,
Seoul National University of Technology, Seoul 139-743, Republic of Korea
;
    'Park, Chi-Ho' .
;
National Institute of Animal Science (NIAS), RDA, Suwon 441-350,
Republic of Korea
;
    'Kim, Pan-Gi' .
;
Department of Forest and Environment Resources, Kyungpook National University,
Sangju 742-711, Republic of Korea
;
    'Kim, Cheal' .
;
Department of Fine Chemistry, and Eco-Product and Materials Education Center,
Seoul National University of Technology, Seoul 139-743, Republic of Korea
;
    'Kim, Youngmee' .
;
Department of Chemistry and Nano Sciences, Ewha Womans University,
Seoul 120-750, Republic of Korea
;
_publ_section_synopsis     .
