# Supplementary material for: Tetra-μ-benzoato-bis­[(6-methyl­quino­line)­copper(II)]
Source: Acta Crystallogr Sect E Struct Rep Online. 2008 Jun 7;64(Pt 7):m881–2. doi: 10.1107/S1600536808016516 (PMC2961840; doi:10.1107/S1600536808016516)
Supplement: Supplementary file 2 [file e-64-0m881-Isup2.hkl]

# 
# h,k,l, Fc-squared, Fo-squared, sigma(Fo-squared) and status flag 
# 
data_I
_shelx_title ' yk510P-1 in P-1' 
_shelx_refln_list_code          4 
_shelx_F_calc_maximum      124.50 
_exptl_crystal_F_000       462.00 
_reflns_d_resolution_high  0.8108 
 
loop_ 
 _symmetry_equiv_pos_as_xyz 
 'x, y, z' 
 '-x, -y, -z' 
 
_cell_length_a    10.4200 
_cell_length_b    10.5904 
_cell_length_c    10.7513 
_cell_angle_alpha  70.399 
_cell_angle_beta   64.234 
_cell_angle_gamma  81.107 
 
_shelx_F_squared_multiplier     1.000 
 
loop_ 
 _refln_index_h 
 _refln_index_k 
 _refln_index_l 
 _refln_F_squared_calc 
 _refln_F_squared_meas 
 _refln_F_squared_sigma 
 _refln_observed_status 
   1   0   0     7433.78     6561.60    223.64 o 
   2   0   0     3075.11     3076.35     36.77 o 
   3   0   0     1368.00     1620.78     21.43 o 
   4   0   0       39.79       83.19      6.48 o 
   5   0   0        3.20        1.89      3.01 o 
   6   0   0      980.96     1009.01     17.66 o 
   7   0   0       65.73       74.77      6.31 o 
   8   0   0       32.47       37.97      9.63 o 
   9   0   0        1.62        7.31      9.64 o 
  10   0   0        1.15        8.36     10.58 o 
  11   0   0       22.91       13.48     13.14 o 
 -11   1   0       59.27       62.74     15.50 o 
 -10   1   0        0.79       -2.03     10.81 o 
  -9   1   0      346.45      333.33     19.00 o 
  -8   1   0       80.50       76.89     11.21 o 
  -7   1   0       52.88       65.91      5.89 o 
  -6   1   0       40.20       47.63      4.97 o 
  -5   1   0       44.95       65.52      4.57 o 
  -4   1   0      103.55      107.57      4.59 o 
  -3   1   0      136.53      148.14      4.63 o 
  -2   1   0        7.55        8.28      1.70 o 
  -1   1   0      103.08      119.65      4.22 o 
   0   1   0     4318.56     4445.84     51.49 o 
   1   1   0     1913.25     2047.93     24.80 o 
   2   1   0      438.58      385.98      6.85 o 
   3   1   0      650.39      619.58     10.31 o 
   4   1   0       11.88        8.77      3.40 o 
   5   1   0     1227.79     1286.32     19.86 o 
   6   1   0      788.72      799.08     15.09 o 
   7   1   0      902.56      873.08     17.00 o 
   8   1   0       72.51       63.15     10.46 o 
   9   1   0       74.83       67.87     12.20 o 
  10   1   0       20.93       33.03     12.12 o 
  11   1   0       21.09       17.21     13.36 o 
 -11   2   0        1.47       -5.28     13.08 o 
 -10   2   0      103.40      111.19     15.53 o 
  -9   2   0      456.22      476.14     22.87 o 
  -8   2   0     1330.90     1274.87     35.66 o 
  -7   2   0      680.90      725.25     24.06 o 
  -6   2   0      347.38      338.72     12.40 o 
  -5   2   0       56.53       82.79      4.91 o 
  -4   2   0      353.74      365.60      8.23 o 
  -3   2   0       21.88       21.72      2.55 o 
  -2   2   0      122.86      113.26      6.30 o 
  -1   2   0      767.20      745.16     16.29 o 
   0   2   0      199.43      194.17      6.52 o 
   1   2   0     2393.38     2537.04     31.39 o 
   2   2   0       32.71       45.47      4.48 o 
   3   2   0      879.29      845.72     13.65 o 
   4   2   0     1077.46     1088.61     20.59 o 
   5   2   0     1791.64     1926.39     27.72 o 
   6   2   0      174.47      178.06      7.57 o 
   7   2   0     1269.61     1379.45     23.57 o 
   8   2   0      367.97      403.55     21.10 o 
   9   2   0      206.88      215.88     16.58 o 
  10   2   0       26.39       34.48     12.82 o 
  11   2   0        0.73        3.30     13.24 o 
 -11   3   0        0.26        9.12     14.34 o 
 -10   3   0       71.18       60.00     14.82 o 
  -9   3   0       13.56       18.06     10.98 o 
  -8   3   0      375.48      417.19     20.05 o 
  -7   3   0      595.08      581.20     21.74 o 
  -6   3   0      764.00      720.58     14.65 o 
  -5   3   0     1077.89     1102.39     18.15 o 
  -4   3   0     2132.49     2042.70     28.21 o 
  -3   3   0      253.78      215.51      6.27 o 
  -2   3   0     1231.52     1161.10     25.44 o 
  -1   3   0     1172.05     1152.23     24.57 o 
   0   3   0      936.41      914.86     20.14 o 
   1   3   0      448.40      431.94      7.47 o 
   2   3   0       50.43       63.59      9.62 o 
   3   3   0       23.47       21.51      3.20 o 
   4   3   0      154.90      196.64      6.85 o 
   5   3   0       82.98      109.86      9.62 o 
   6   3   0       90.89      108.85      6.81 o 
   7   3   0      124.18      147.87     11.53 o 
   8   3   0      167.50      177.52      9.73 o 
   9   3   0      280.23      289.91     19.49 o 
  10   3   0      105.57      112.73     16.55 o 
  11   3   0      163.73      116.11     18.11 o 
 -10   4   0        7.19        5.11     13.16 o 
  -9   4   0        0.60        2.52     10.94 o 
  -8   4   0       29.56       36.89     10.84 o 
  -7   4   0      511.82      509.80     21.39 o 
  -6   4   0       46.46       48.57      7.46 o 
  -5   4   0     1667.97     1634.74     25.18 o 
  -4   4   0     1001.37      949.56     16.42 o 
  -3   4   0     2077.78     1963.06     41.24 o 
  -2   4   0      656.68      621.04     17.90 o 
  -1   4   0     1937.46     1941.79     39.32 o 
   0   4   0     1776.31     1803.67     36.67 o 
   1   4   0      511.81      450.12      8.39 o 
   2   4   0     2811.33     2843.34     51.90 o 
   3   4   0      640.47      713.34     15.17 o 
   4   4   0      726.40      702.43     14.03 o 
   5   4   0       41.93       38.34      4.94 o 
   6   4   0        0.09        3.94      5.38 o 
   7   4   0       22.92       34.24      6.25 o 
   8   4   0       58.37       59.63      7.43 o 
   9   4   0       27.30       46.86     12.42 o 
  10   4   0       47.85       48.88     14.05 o 
 -10   5   0       15.52       33.37     14.87 o 
  -9   5   0       46.35       45.34     13.52 o 
  -8   5   0      127.71      116.44     14.56 o 
  -7   5   0        3.80        5.85      9.33 o 
  -6   5   0       17.03       23.72      9.29 o 
  -5   5   0      242.41      236.02      9.15 o 
  -4   5   0      535.46      506.67     18.75 o 
  -3   5   0     1164.62     1143.17     28.79 o 
  -2   5   0      211.96      169.93      9.96 o 
  -1   5   0     2326.28     2421.76     49.13 o 
   0   5   0      451.51      442.14     15.22 o 
   1   5   0      144.70      114.50      5.81 o 
   2   5   0      472.59      424.53      8.99 o 
   3   5   0      509.72      425.31     10.79 o 
   4   5   0      623.99      572.04     13.02 o 
   5   5   0     1232.01     1201.70     39.29 o 
   6   5   0        1.57        2.83      5.08 o 
   7   5   0       45.19       46.22      9.86 o 
   8   5   0       17.12       20.54      7.15 o 
   9   5   0       19.80       32.48      9.01 o 
  10   5   0        4.84        6.84     13.04 o 
 -10   6   0      106.81      127.71     18.70 o 
  -9   6   0       77.80       75.38     15.30 o 
  -8   6   0      135.11      151.55     16.84 o 
  -7   6   0      128.56      125.18     14.42 o 
  -6   6   0       60.01       71.82     10.82 o 
  -5   6   0       46.06       40.31      9.02 o 
  -4   6   0        8.29       15.58      8.07 o 
  -3   6   0       58.61       60.67      9.19 o 
  -2   6   0        5.83        7.01      6.41 o 
  -1   6   0      191.08      210.34     12.26 o 
   0   6   0        1.54        0.83      5.43 o 
   1   6   0     1138.81     1190.40     30.08 o 
   2   6   0     2323.58     2290.46     29.37 o 
   3   6   0     1610.66     1597.37     22.94 o 
   4   6   0      994.29      925.14     18.48 o 
   5   6   0      517.11      484.60     13.45 o 
   6   6   0        9.19       12.00      5.87 o 
   7   6   0      301.35      320.38     15.72 o 
   8   6   0      116.97      118.62      9.88 o 
   9   6   0      118.39      113.81     11.13 o 
  10   6   0       45.52       40.39     15.60 o 
  -9   7   0      114.76      137.60     18.88 o 
  -8   7   0       49.47       61.11     14.90 o 
  -7   7   0       11.38       24.74     11.96 o 
  -6   7   0       43.86       26.84     11.17 o 
  -5   7   0       90.94       90.99      7.56 o 
  -4   7   0      641.18      586.59     22.46 o 
  -3   7   0      541.57      565.15     22.03 o 
  -2   7   0      595.54      569.84     21.55 o 
  -1   7   0      824.90      911.70     27.51 o 
   0   7   0       81.61       78.21     10.07 o 
   1   7   0        0.13       -0.25      6.60 o 
   2   7   0      310.92      301.99     15.07 o 
   3   7   0      313.23      305.27     11.70 o 
   4   7   0      484.56      482.32     16.79 o 
   5   7   0        8.17        7.23      8.06 o 
   6   7   0      235.36      247.64     11.59 o 
   7   7   0       60.98       66.56      8.56 o 
   8   7   0      154.85      164.92     11.77 o 
   9   7   0       37.68       44.78     18.92 o 
  -8   8   0       76.76      109.84     17.61 o 
  -7   8   0      278.78      307.44     22.12 o 
  -6   8   0      607.64      583.12     26.47 o 
  -5   8   0      982.51      976.04     32.79 o 
  -4   8   0       81.60       84.22     12.82 o 
  -3   8   0      408.68      369.40     19.69 o 
  -2   8   0      257.47      259.64     16.36 o 
  -1   8   0      371.66      436.72     20.13 o 
   0   8   0      232.77      248.40     15.99 o 
   1   8   0      151.75      153.73     13.40 o 
   2   8   0        0.55       -0.80      8.15 o 
   3   8   0        0.50        4.37      8.25 o 
   4   8   0       36.91       53.13      6.55 o 
   5   8   0       32.41       21.67      6.14 o 
   6   8   0       60.42       75.46     13.14 o 
   7   8   0       17.31       11.87     11.09 o 
   8   8   0       60.02       39.00      9.76 o 
  -7   9   0        5.39        5.95     13.89 o 
  -6   9   0      111.78      109.74     16.55 o 
  -5   9   0      103.45      127.70     16.11 o 
  -4   9   0       56.73       60.86     13.42 o 
  -3   9   0      234.54      216.42     17.14 o 
  -2   9   0      175.99      164.60     14.95 o 
  -1   9   0      201.78      263.38     18.37 o 
   0   9   0      385.88      346.08     19.10 o 
   1   9   0      161.89      150.49     14.54 o 
   2   9   0       48.58       50.17     11.05 o 
   3   9   0      224.41      201.88     16.50 o 
   4   9   0      573.31      582.02     25.35 o 
   5   9   0      119.81      134.55      9.51 o 
   6   9   0       26.05       35.68      8.04 o 
   7   9   0        0.03       21.29     11.35 o 
  -6  10   0        2.30       16.28     15.02 o 
  -5  10   0        6.39       -1.50     12.71 o 
  -4  10   0       10.09       -5.97     12.26 o 
  -3  10   0       43.05       61.60     14.27 o 
  -2  10   0      164.40      176.42     16.88 o 
  -1  10   0      156.26      150.84     16.36 o 
   0  10   0      176.01      207.94     18.01 o 
   1  10   0       97.45       99.11     14.94 o 
   2  10   0      211.27      217.96     18.36 o 
   3  10   0       29.68       37.62     12.81 o 
   4  10   0      209.22      230.18     19.45 o 
   5  10   0       41.99       46.08     14.36 o 
   6  10   0       23.64       18.18     14.39 o 
  -5  11   0      100.95      113.53     18.17 o 
  -4  11   0       51.65       38.60     15.68 o 
  -3  11   0        7.65        5.54     13.33 o 
  -2  11   0       24.11       12.16     13.80 o 
  -1  11   0       57.07       65.12     15.34 o 
   0  11   0        3.61        5.18     13.09 o 
   1  11   0        3.28       -4.22     12.14 o 
   2  11   0        5.25       10.41     12.67 o 
   3  11   0       32.93       34.21     14.18 o 
   4  11   0      196.54      172.44     19.25 o 
   5  11   0      105.39       73.00     16.33 o 
  -2  12   0        3.01       16.31     15.28 o 
  -1  12   0        0.43        9.82     14.42 o 
   0  12   0       10.31       11.51     14.40 o 
   1  12   0       16.16       20.95     14.55 o 
   2  12   0       12.08       -1.14     13.37 o 
  -4 -11   1       34.44       31.25     14.54 o 
  -3 -11   1       15.03       14.27     13.59 o 
  -2 -11   1       44.99       35.38     14.42 o 
  -1 -11   1       24.17       26.96     13.73 o 
   0 -11   1       37.43       23.75     14.16 o 
   1 -11   1        1.34       14.70     13.56 o 
   2 -11   1       24.56       16.76     14.31 o 
   3 -11   1       26.83       34.61     15.26 o 
   4 -11   1       86.20       96.29     17.72 o 
  -5 -10   1       40.29       39.17      9.78 o 
  -4 -10   1      179.56      172.21     18.49 o 
  -3 -10   1      188.70      180.94     17.86 o 
  -2 -10   1       68.36       53.30     13.52 o 
  -1 -10   1        0.65       -3.82     11.31 o 
   0 -10   1       35.06       39.15     12.90 o 
   1 -10   1       59.14       70.54     14.47 o 
   2 -10   1        0.52       -2.01     11.91 o 
   3 -10   1        0.13       -3.06     12.14 o 
   4 -10   1       25.09       21.15     13.71 o 
   5 -10   1       82.81       62.50     15.74 o 
   6 -10   1       34.92       28.28     16.24 o 
  -7  -9   1       83.76       77.65     10.30 o 
  -6  -9   1       68.54       64.55      9.31 o 
  -5  -9   1       85.62       77.01      8.78 o 
  -4  -9   1       37.39       55.04     11.39 o 
  -3  -9   1      254.70      253.21     22.70 o 
  -2  -9   1      295.00      321.05     19.90 o 
  -1  -9   1       67.82       54.29     11.72 o 
   0  -9   1      376.78      354.08     19.89 o 
   1  -9   1       53.98       59.85     11.75 o 
   2  -9   1       27.14       31.76     10.82 o 
   3  -9   1       49.74       68.99     13.53 o 
   4  -9   1       73.14       93.74     14.75 o 
   5  -9   1        0.54       -1.84     11.36 o 
   6  -9   1       58.49       70.76     14.63 o 
   7  -9   1        8.93        3.70     14.35 o 
  -8  -8   1       11.48        6.10     12.54 o 
  -7  -8   1       21.75       29.21      8.56 o 
  -6  -8   1        1.19       -2.19      6.96 o 
  -5  -8   1       45.97       42.68      7.16 o 
  -4  -8   1      187.13      188.14      9.49 o 
  -3  -8   1      159.19      170.80     10.07 o 
  -2  -8   1      472.97      455.49     14.17 o 
  -1  -8   1      410.21      400.27     18.65 o 
   0  -8   1      562.55      528.65     21.47 o 
   1  -8   1      273.95      261.93     15.85 o 
   2  -8   1      117.26      163.90     14.71 o 
   3  -8   1      499.29      494.78     22.69 o 
   4  -8   1      635.84      669.04     25.78 o 
   5  -8   1     1279.64     1199.60     37.06 o 
   6  -8   1      106.91      147.75     16.72 o 
   7  -8   1        2.68        9.79     12.79 o 
   8  -8   1       71.38       48.39     15.87 o 
  -8  -7   1      109.40      127.22     18.92 o 
  -7  -7   1       14.94       23.97      8.56 o 
  -6  -7   1       46.47       56.89     11.32 o 
  -5  -7   1      139.27      136.96      8.30 o 
  -4  -7   1       20.69       29.35      6.24 o 
  -3  -7   1        0.09       -2.58      4.44 o 
  -2  -7   1      108.14      106.63      7.87 o 
  -1  -7   1      235.99      241.88     16.44 o 
   0  -7   1      334.74      335.96     16.71 o 
   1  -7   1      703.16      690.06     23.64 o 
   2  -7   1      297.32      334.66     17.37 o 
   3  -7   1       22.10       32.58      9.50 o 
   4  -7   1       18.21       27.75      9.62 o 
   5  -7   1      413.76      397.06     20.18 o 
   6  -7   1      188.15      203.57     17.02 o 
   7  -7   1      464.99      461.33     23.75 o 
   8  -7   1      137.36      138.44     17.47 o 
   9  -7   1       15.27       15.80     14.60 o 
  -9  -6   1      111.27      108.98     12.08 o 
  -8  -6   1      130.64      134.26     11.46 o 
  -7  -6   1      209.20      209.72     12.43 o 
  -6  -6   1        1.42       -0.24      6.05 o 
  -5  -6   1        4.03        8.14      5.76 o 
  -4  -6   1      878.73      874.00     16.29 o 
  -3  -6   1      621.06      613.44     12.72 o 
  -2  -6   1      337.01      318.69      9.00 o 
  -1  -6   1      100.80      111.23      6.85 o 
   0  -6   1       19.41       27.14      7.01 o 
   1  -6   1       26.75       25.55      7.36 o 
   2  -6   1      264.88      259.45     14.54 o 
   3  -6   1      574.73      584.22     21.12 o 
   4  -6   1     1283.53     1254.49     33.46 o 
   5  -6   1      345.37      349.07     18.37 o 
   6  -6   1      259.34      272.49     16.98 o 
   7  -6   1       84.93       88.53     13.45 o 
   8  -6   1      141.01      197.41     18.29 o 
   9  -6   1      131.00      118.15     17.25 o 
  10  -6   1      156.23      156.03     19.84 o 
 -10  -5   1       48.75       40.47     15.74 o 
  -9  -5   1       60.00       68.68      9.93 o 
  -8  -5   1       83.10       99.06      9.71 o 
  -7  -5   1      152.08      173.55     10.12 o 
  -6  -5   1        3.25       -2.39      5.40 o 
  -5  -5   1      156.41      156.09      8.58 o 
  -4  -5   1      149.25      140.37      7.71 o 
  -3  -5   1     1670.40     1631.05     22.79 o 
  -2  -5   1     2258.08     2248.07     28.37 o 
  -1  -5   1     2977.23     3125.78     42.11 o 
   0  -5   1      336.60      304.19      8.80 o 
   1  -5   1      547.93      543.33     17.70 o 
   2  -5   1       88.95       92.43      8.82 o 
   3  -5   1       99.02      115.86      9.48 o 
   4  -5   1        6.16        5.22      6.46 o 
   5  -5   1       62.93       70.72      9.91 o 
   6  -5   1       76.45       94.84     11.44 o 
   7  -5   1      111.91       94.44     12.50 o 
   8  -5   1        3.10       -1.88     10.02 o 
   9  -5   1      217.59      229.06     19.12 o 
  10  -5   1       80.96       96.52     16.60 o 
 -10  -4   1        0.06       -0.36     13.28 o 
  -9  -4   1       14.96       11.83      8.01 o 
  -8  -4   1        0.37        1.52      6.75 o 
  -7  -4   1        2.75        5.20      5.79 o 
  -6  -4   1      293.05      284.21     16.15 o 
  -5  -4   1      811.27      774.23     16.40 o 
  -4  -4   1     1093.92     1087.54     25.46 o 
  -3  -4   1     2120.09     2118.94     53.91 o 
  -2  -4   1      790.16      716.91     14.74 o 
  -1  -4   1      193.76      131.70      8.03 o 
   0  -4   1     2608.39     2658.54     35.26 o 
   1  -4   1      935.93      902.85     22.44 o 
   2  -4   1     2666.52     2730.45     53.11 o 
   3  -4   1      429.53      405.23     14.86 o 
   4  -4   1       71.67       54.33      7.43 o 
   5  -4   1      151.42      181.49     11.16 o 
   6  -4   1        0.94        5.86      7.30 o 
   7  -4   1        3.00        0.80      7.70 o 
   8  -4   1       28.64       18.53      9.12 o 
   9  -4   1        5.43        7.36     10.85 o 
  10  -4   1       64.62       45.48     14.55 o 
  11  -4   1       29.90       39.05     16.15 o 
 -10  -3   1        6.25        6.13     13.28 o 
  -9  -3   1        3.55       -1.94     10.93 o 
  -8  -3   1       49.66       51.77      7.91 o 
  -7  -3   1       20.41       21.36      6.03 o 
  -6  -3   1        7.58        8.06      5.04 o 
  -5  -3   1      116.82      126.04      7.34 o 
  -4  -3   1        2.06        1.96      3.41 o 
  -3  -3   1      856.77      862.50     15.09 o 
  -2  -3   1      249.49      233.09     16.76 o 
  -1  -3   1      350.44      290.60      7.52 o 
   0  -3   1     2743.01     2651.01     33.92 o 
   1  -3   1      882.33      824.85     13.13 o 
   2  -3   1     5086.86     5214.19     91.83 o 
   3  -3   1     1697.59     1623.70     34.33 o 
   4  -3   1      560.82      488.96      9.84 o 
   5  -3   1      157.64      175.97      8.55 o 
   6  -3   1        4.94        2.53      6.75 o 
   7  -3   1      149.17      153.28     12.71 o 
   8  -3   1      204.59      205.55     15.33 o 
   9  -3   1      430.22      407.35     21.57 o 
  10  -3   1       15.15       15.03     12.61 o 
  11  -3   1        4.63        5.27     14.26 o 
 -10  -2   1      122.65       99.86     16.97 o 
  -9  -2   1      140.90      145.61     16.00 o 
  -8  -2   1      110.70      120.14      8.65 o 
  -7  -2   1      408.45      384.99     21.95 o 
  -6  -2   1      566.22      530.17     26.92 o 
  -5  -2   1      717.74      720.42     15.43 o 
  -4  -2   1      285.53      258.13      7.86 o 
  -3  -2   1      138.45      165.86      7.81 o 
  -2  -2   1      311.13      322.35      8.23 o 
  -1  -2   1      166.20      162.94      4.89 o 
   0  -2   1        1.98        1.40      1.51 o 
   1  -2   1       81.03       87.44      4.74 o 
   2  -2   1      262.35      260.86      7.93 o 
   3  -2   1     1016.81      970.23     27.34 o 
   4  -2   1      754.13      713.26     17.29 o 
   5  -2   1      597.60      549.30     14.70 o 
   6  -2   1     2124.35     2094.20     32.25 o 
   7  -2   1     1731.90     1605.52     38.92 o 
   8  -2   1      590.93      575.92     22.85 o 
   9  -2   1      581.08      557.18     24.10 o 
  10  -2   1       97.05      121.51     15.95 o 
  11  -2   1       31.55       19.69     13.83 o 
 -11  -1   1       11.77       20.04     15.85 o 
 -10  -1   1       21.99       28.47     13.06 o 
  -9  -1   1       41.23       33.42     12.06 o 
  -8  -1   1      190.74      194.17      9.94 o 
  -7  -1   1      343.51      331.68     11.41 o 
  -6  -1   1     1229.09     1279.20     21.69 o 
  -5  -1   1     3169.29     3332.61     43.99 o 
  -4  -1   1      275.50      238.67      8.44 o 
  -3  -1   1       12.15       11.54      2.62 o 
  -2  -1   1      964.92     1067.40     28.68 o 
  -1  -1   1      537.37      594.49      9.11 o 
   0  -1   1     1194.28     1265.66     13.46 o 
   1  -1   1    15499.85    12059.89    423.29 o 
   2  -1   1       59.63       60.80     18.03 o 
   3  -1   1     1147.87     1169.32     21.01 o 
   4  -1   1      259.40      239.63      5.10 o 
   5  -1   1       38.59       28.52      6.33 o 
   6  -1   1      150.43      145.28      6.25 o 
   7  -1   1      492.83      460.93     18.15 o 
   8  -1   1      489.24      452.59     20.02 o 
   9  -1   1      944.76      913.80     30.46 o 
  10  -1   1       49.91       37.30     12.37 o 
  11  -1   1       14.87       18.86     12.96 o 
 -11   0   1        0.01        3.19     14.10 o 
 -10   0   1       10.87        6.48     11.75 o 
  -9   0   1        5.50       -0.24      9.08 o 
  -8   0   1       84.89       83.89     11.24 o 
  -7   0   1      254.32      247.18     14.44 o 
  -6   0   1     1514.76     1500.03     32.01 o 
  -5   0   1     1841.57     1833.27     26.64 o 
  -4   0   1      656.78      668.74     12.16 o 
  -3   0   1     3753.25     3932.05     50.17 o 
  -2   0   1    12823.30    12714.97    119.55 o 
  -1   0   1     3153.08     3387.53     40.07 o 
   0   0   1     4427.38     4863.34     78.29 o 
   1   0   1      812.05      979.81     13.14 o 
   2   0   1      522.20      529.93      8.67 o 
   3   0   1      310.30      358.88      5.41 o 
   4   0   1       61.58       72.09      3.09 o 
   5   0   1       81.21       74.89      4.39 o 
   6   0   1       44.66       45.20      9.05 o 
   7   0   1        4.39        6.74      4.16 o 
   8   0   1      125.71      126.52     12.28 o 
   9   0   1      129.07      155.48     14.16 o 
  10   0   1       62.49       58.93     12.63 o 
  11   0   1       87.01       82.22     14.99 o 
 -11   1   1       36.58       20.09     13.95 o 
 -10   1   1       33.64       33.11     12.86 o 
  -9   1   1       28.09       30.71     11.68 o 
  -8   1   1        0.77       -7.07      7.90 o 
  -7   1   1       51.85       48.46      6.14 o 
  -6   1   1      344.97      379.00     10.67 o 
  -5   1   1      996.11     1115.16     35.75 o 
  -4   1   1       20.78       25.20      3.40 o 
  -3   1   1     1771.57     1884.15     25.03 o 
  -2   1   1     5326.30     5975.51     70.08 o 
  -1   1   1     6617.74     6710.02     77.44 o 
   0   1   1     6383.88     6982.31    111.57 o 
   1   1   1     8893.83     8219.18    135.51 o 
   2   1   1    10327.53    10238.76    101.03 o 
   3   1   1       15.07       19.92      1.82 o 
   4   1   1      766.10      756.17     12.02 o 
   5   1   1     1291.43     1381.52     17.10 o 
   6   1   1      313.58      330.41      8.88 o 
   7   1   1       44.52       48.45      7.46 o 
   8   1   1      150.80      159.36     13.17 o 
   9   1   1       82.91       62.15     11.06 o 
  10   1   1       12.97       15.33     10.70 o 
  11   1   1       20.15       25.29     12.91 o 
 -10   2   1      115.62       87.45     15.83 o 
  -9   2   1      117.14      117.04     14.34 o 
  -8   2   1       10.41        6.24      9.75 o 
  -7   2   1       30.74       38.92      6.22 o 
  -6   2   1       86.99       79.21      7.88 o 
  -5   2   1        0.10        2.10      3.49 o 
  -4   2   1        3.13        3.05      2.85 o 
  -3   2   1       14.54       24.73      5.30 o 
  -2   2   1       94.36       91.48      4.50 o 
  -1   2   1     2985.20     3147.98     38.13 o 
   0   2   1        2.94        4.75      2.09 o 
   1   2   1     1907.61     1885.09     33.94 o 
   2   2   1    12936.43    13146.53    150.47 o 
   3   2   1      813.81      821.31     12.69 o 
   4   2   1     2155.89     2083.10     27.78 o 
   5   2   1     2556.70     2762.63     36.43 o 
   6   2   1      470.98      432.32     10.38 o 
   7   2   1      120.90      147.56      7.19 o 
   8   2   1       64.99       62.78      9.70 o 
   9   2   1       16.09       15.41      9.68 o 
  10   2   1        3.77        8.05     10.68 o 
  11   2   1       12.14       13.55     12.97 o 
 -10   3   1       91.89      105.51     16.40 o 
  -9   3   1      129.87      128.14     15.37 o 
  -8   3   1      246.75      241.82     17.41 o 
  -7   3   1      912.33      892.94     27.55 o 
  -6   3   1      746.22      726.10     20.18 o 
  -5   3   1      336.81      304.19      9.16 o 
  -4   3   1      577.68      571.04     11.75 o 
  -3   3   1      101.66       90.46      6.31 o 
  -2   3   1        0.53       -2.15      2.15 o 
  -1   3   1      226.55      230.66      8.92 o 
   0   3   1      412.43      426.88     11.73 o 
   1   3   1      626.53      660.47     12.28 o 
   2   3   1     2591.95     2606.24     33.21 o 
   3   3   1     1927.67     1863.60     25.38 o 
   4   3   1     3465.63     3625.36     46.14 o 
   5   3   1      362.47      316.34     14.19 o 
   6   3   1      380.22      363.01     10.09 o 
   7   3   1      203.36      203.44     20.91 o 
   8   3   1      361.52      384.91     13.93 o 
   9   3   1      609.92      582.62     24.41 o 
  10   3   1       81.51       89.28     14.73 o 
  11   3   1       77.91       76.59     16.01 o 
 -10   4   1       58.68       52.46     15.52 o 
  -9   4   1       83.89       77.84     14.34 o 
  -8   4   1       21.78       13.65     10.06 o 
  -7   4   1      112.55      124.38     12.43 o 
  -6   4   1      655.48      625.21     14.58 o 
  -5   4   1     1249.40     1306.97     28.70 o 
  -4   4   1     1323.82     1291.73     20.87 o 
  -3   4   1     1038.13     1060.72     17.29 o 
  -2   4   1      952.53      931.51     22.62 o 
  -1   4   1       63.71       47.26      5.24 o 
   0   4   1     3276.61     3461.34     63.18 o 
   1   4   1      213.97      213.92      7.13 o 
   2   4   1       29.32       36.56      4.80 o 
   3   4   1      607.69      684.07     12.76 o 
   4   4   1      375.48      386.42      9.59 o 
   5   4   1       30.25       34.45      4.46 o 
   6   4   1       13.81       25.13      7.47 o 
   7   4   1       12.64       12.99      5.21 o 
   8   4   1       79.04       88.11     10.37 o 
   9   4   1      179.02      175.57     15.88 o 
  10   4   1      202.57      186.05     18.08 o 
  11   4   1      164.37      117.96     17.90 o 
 -10   5   1        1.29       16.58     15.77 o 
  -9   5   1        4.69       16.43     12.67 o 
  -8   5   1        6.08        2.19     10.18 o 
  -7   5   1      125.44      117.98     13.38 o 
  -6   5   1      438.08      443.70     12.99 o 
  -5   5   1      858.88      884.44     17.61 o 
  -4   5   1     1474.46     1490.68     24.12 o 
  -3   5   1     2647.97     2631.43     53.38 o 
  -2   5   1      744.07      745.29     21.06 o 
  -1   5   1       14.32        4.47      5.10 o 
   0   5   1      340.26      486.64     15.64 o 
   1   5   1      151.32      123.19      8.60 o 
   2   5   1      858.22      845.03     17.37 o 
   3   5   1     1801.31     1850.61     27.27 o 
   4   5   1      553.48      608.97     15.37 o 
   5   5   1      308.22      309.35      9.87 o 
   6   5   1       99.58      119.80      7.55 o 
   7   5   1        0.31       -1.64      5.28 o 
   8   5   1        1.53        3.17      5.82 o 
   9   5   1        6.50        4.33     10.49 o 
  10   5   1       99.63       78.39     15.17 o 
  11   5   1       41.16       51.71     16.17 o 
  -9   6   1       40.11       46.16     15.54 o 
  -8   6   1       61.76       60.61     13.76 o 
  -7   6   1      198.27      141.76     14.81 o 
  -6   6   1        2.22        6.14      8.96 o 
  -5   6   1      383.67      402.16     12.40 o 
  -4   6   1      188.56      171.72      8.01 o 
  -3   6   1      509.01      484.55     18.53 o 
  -2   6   1      637.23      696.47     21.54 o 
  -1   6   1      993.69     1053.06     27.73 o 
   0   6   1       60.35       47.09      7.35 o 
   1   6   1     2284.13     2456.43     50.65 o 
   2   6   1     1153.49     1076.72     21.56 o 
   3   6   1     1486.35     1455.47     27.09 o 
   4   6   1     1537.72     1488.19     24.75 o 
   5   6   1      420.16      413.37     18.23 o 
   6   6   1       64.12       61.58     13.64 o 
   7   6   1      122.86      134.14      8.95 o 
   8   6   1       35.16       32.59      7.29 o 
   9   6   1        3.09        3.43      7.75 o 
  10   6   1        3.66        2.07     13.42 o 
  -9   7   1        0.97       -1.01     13.79 o 
  -8   7   1        9.01        1.72     12.34 o 
  -7   7   1       77.89       76.87     13.95 o 
  -6   7   1      393.87      412.22     21.19 o 
  -5   7   1      186.96      213.79     10.44 o 
  -4   7   1      124.79      132.74     12.97 o 
  -3   7   1       12.12       26.38      8.69 o 
  -2   7   1        7.74        6.89      7.70 o 
  -1   7   1       34.16       62.36      9.56 o 
   0   7   1        0.68        5.26      6.99 o 
   1   7   1      423.41      439.14     17.68 o 
   2   7   1     1052.00     1127.05     30.68 o 
   3   7   1      572.82      543.36     26.00 o 
   4   7   1     1089.77     1146.28     24.88 o 
   5   7   1        5.15       12.87      5.61 o 
   6   7   1      398.02      407.92     13.40 o 
   7   7   1      103.32       94.80     13.32 o 
   8   7   1       48.51       52.44      8.82 o 
   9   7   1       79.90       92.04     14.91 o 
  10   7   1      140.12      128.89     18.78 o 
  -8   8   1      199.33      208.41     20.96 o 
  -7   8   1      144.33      165.15     18.24 o 
  -6   8   1       10.57       21.38     12.18 o 
  -5   8   1      213.44      238.46     11.41 o 
  -4   8   1        1.56       -5.57      9.17 o 
  -3   8   1       98.11      103.21     12.62 o 
  -2   8   1      150.39      140.05     13.60 o 
  -1   8   1      103.63      114.56     12.47 o 
   0   8   1       40.61       41.66      9.55 o 
   1   8   1        1.96        4.20      7.86 o 
   2   8   1       97.71      112.98     11.98 o 
   3   8   1      372.82      356.35     13.91 o 
   4   8   1        1.27        4.63      6.18 o 
   5   8   1        1.32        5.62      8.56 o 
   6   8   1      238.73      285.46     16.78 o 
   7   8   1      312.94      302.69     28.83 o 
   8   8   1      204.54      176.40     12.05 o 
   9   8   1       51.69       60.52     10.81 o 
  -7   9   1       31.71       42.29     15.77 o 
  -6   9   1      254.27      256.77     20.84 o 
  -5   9   1      103.00      107.73     15.69 o 
  -4   9   1       72.36      103.82     14.43 o 
  -3   9   1      178.38      202.23     16.95 o 
  -2   9   1      367.54      335.78     19.82 o 
  -1   9   1      389.02      414.46     20.98 o 
   0   9   1      380.27      362.05     19.41 o 
   1   9   1      263.71      279.38     17.61 o 
   2   9   1      234.37      210.88     15.83 o 
   3   9   1      179.84      164.73     15.02 o 
   4   9   1      120.91      119.51     11.02 o 
   5   9   1        4.53        3.99      7.97 o 
   6   9   1       31.25       32.77     10.23 o 
   7   9   1      142.65      168.86     15.59 o 
  -6  10   1      105.65      127.47     18.78 o 
  -5  10   1        0.36        4.25     13.02 o 
  -4  10   1       64.38       72.02     15.19 o 
  -3  10   1       38.08       45.95     13.37 o 
  -2  10   1      191.03      171.61     17.21 o 
  -1  10   1      650.87      635.58     26.92 o 
   0  10   1      450.91      460.55     23.30 o 
   1  10   1       51.81       68.40     12.57 o 
   2  10   1       54.63       76.24     12.55 o 
   3  10   1       66.99       75.44     13.68 o 
   4  10   1       47.46       45.16     13.18 o 
   5  10   1      150.69      130.79     28.54 o 
   6  10   1       37.55       30.28     11.10 o 
   7  10   1        4.15        5.68     11.65 o 
  -5  11   1       13.78       13.22     15.26 o 
  -4  11   1        8.18        6.46     14.05 o 
  -3  11   1        8.97        3.61     13.59 o 
  -2  11   1       25.39       40.42     14.56 o 
  -1  11   1      311.33      271.46     20.43 o 
   0  11   1      125.19      148.74     17.89 o 
   1  11   1      160.17      160.49     17.68 o 
   2  11   1       91.25       83.32     15.25 o 
   3  11   1       94.95       78.05     15.36 o 
   4  11   1       50.47       60.93     15.15 o 
   5  11   1       23.51       34.25     14.42 o 
  -3  12   1        4.63        5.38     14.93 o 
  -2  12   1       10.32        9.44     15.24 o 
  -1  12   1       11.93       30.15     15.46 o 
   0  12   1       12.36        8.21     14.83 o 
   1  12   1        3.23        2.70     13.99 o 
   2  12   1        0.46       -8.10     13.49 o 
   3  12   1       41.11       31.76     14.36 o 
   4  12   1        5.42       10.97     13.08 o 
  -2 -11   2        2.21       -6.93     13.45 o 
  -1 -11   2       25.64       16.29     14.24 o 
   0 -11   2       84.51       53.81     15.78 o 
   1 -11   2       71.93       81.54     16.94 o 
   2 -11   2      102.48      106.10     18.17 o 
   3 -11   2      121.82      129.91     18.91 o 
  -4 -10   2       41.60       38.12     10.25 o 
  -3 -10   2        0.24        2.49     12.66 o 
  -2 -10   2       49.86       46.48     13.57 o 
  -1 -10   2        4.40        0.28     12.03 o 
   0 -10   2        0.68       -4.44     11.68 o 
   1 -10   2        5.21       11.65     12.10 o 
   2 -10   2      110.07      116.68     16.74 o 
   3 -10   2      148.92      144.01     18.24 o 
   4 -10   2      133.86      122.20     17.62 o 
   5 -10   2       78.40       86.49     16.60 o 
   6 -10   2       51.54       59.08     16.87 o 
  -6  -9   2        4.93        9.95      8.69 o 
  -5  -9   2       52.74       63.38     12.00 o 
  -4  -9   2       64.29       71.42     10.01 o 
  -3  -9   2       52.76       62.18     16.86 o 
  -2  -9   2      198.31      208.58     24.29 o 
  -1  -9   2      174.53      164.37     16.24 o 
   0  -9   2      166.26      122.47     14.75 o 
   1  -9   2       42.32       36.71     11.88 o 
   2  -9   2       10.89        6.57     11.08 o 
   3  -9   2      103.36       89.63     15.02 o 
   4  -9   2       76.14       98.55     15.64 o 
   5  -9   2        6.42        7.81     12.55 o 
   6  -9   2        2.24        8.01     13.49 o 
   7  -9   2       39.51       51.71     16.12 o 
  -7  -8   2       37.04       63.56      9.94 o 
  -6  -8   2       89.62       80.09      9.20 o 
  -5  -8   2      148.39      158.00     10.88 o 
  -4  -8   2      205.38      200.31     10.34 o 
  -3  -8   2      229.24      257.30     12.26 o 
  -2  -8   2      185.47      217.90     20.81 o 
  -1  -8   2     1137.30     1054.21     22.08 o 
   0  -8   2      364.97      364.60     18.88 o 
   1  -8   2      269.86      286.82     17.45 o 
   2  -8   2      130.92      133.67     14.11 o 
   3  -8   2       89.15       72.11     12.73 o 
   4  -8   2       68.44       40.41     11.60 o 
   5  -8   2       74.57       66.35     13.25 o 
   6  -8   2        6.67       -1.35     11.86 o 
   7  -8   2        5.14        0.40     12.70 o 
   8  -8   2        8.16        7.13     14.14 o 
  -8  -7   2       20.90        7.10      9.79 o 
  -7  -7   2        1.02       -5.47     12.03 o 
  -6  -7   2        0.60       -2.26      6.91 o 
  -5  -7   2      221.21      230.76     10.47 o 
  -4  -7   2       93.50       97.99      7.40 o 
  -3  -7   2       73.70       68.25      6.50 o 
  -2  -7   2      101.69      108.41      8.20 o 
  -1  -7   2      883.78      861.60     18.74 o 
   0  -7   2      331.31      343.13     22.73 o 
   1  -7   2       17.47       21.32      8.61 o 
   2  -7   2        2.88       -6.17      8.07 o 
   3  -7   2        6.58        5.28      8.99 o 
   4  -7   2      703.49      699.69     25.74 o 
   5  -7   2     2038.17     1930.83     48.36 o 
   6  -7   2      675.79      603.95     25.95 o 
   7  -7   2       96.26      102.78     15.01 o 
   8  -7   2        5.05       10.39     12.93 o 
   9  -7   2        3.23       15.15     14.90 o 
  -8  -6   2       61.60       74.51     17.62 o 
  -7  -6   2      111.52      110.53     15.95 o 
  -6  -6   2        8.25       12.81      7.13 o 
  -5  -6   2        3.73        5.23      8.65 o 
  -4  -6   2       19.21       18.25      5.16 o 
  -3  -6   2        2.00        1.96      4.51 o 
  -2  -6   2        4.20       -1.61      4.29 o 
  -1  -6   2       27.03       31.23      5.45 o 
   0  -6   2     1034.01     1065.39     42.45 o 
   1  -6   2     1040.46     1027.42     28.46 o 
   2  -6   2     1261.36     1304.93     33.88 o 
   3  -6   2      275.93      241.95     14.87 o 
   4  -6   2      848.76      834.63     26.72 o 
   5  -6   2      105.18      119.94     12.47 o 
   6  -6   2      521.35      471.64     21.48 o 
   7  -6   2      280.39      301.20     19.04 o 
   8  -6   2       73.02       86.22     14.69 o 
   9  -6   2       40.34       29.33     13.83 o 
  10  -6   2       50.01       48.11     15.92 o 
  -9  -5   2      176.75      145.31     14.60 o 
  -8  -5   2      146.12      145.32     11.51 o 
  -7  -5   2      101.56      101.75      9.90 o 
  -6  -5   2       15.71        9.23      6.39 o 
  -5  -5   2      556.41      542.86     14.68 o 
  -4  -5   2      427.09      425.91     12.36 o 
  -3  -5   2     1069.63     1058.65     23.13 o 
  -2  -5   2      709.19      696.38     13.04 o 
  -1  -5   2      104.98       86.64      5.84 o 
   0  -5   2      179.44      193.10      7.68 o 
   1  -5   2        0.84        3.50      3.62 o 
   2  -5   2       36.74       41.08      7.58 o 
   3  -5   2      279.24      274.35     13.85 o 
   4  -5   2      478.75      487.99     18.91 o 
   5  -5   2      132.69      151.26     12.62 o 
   6  -5   2      244.56      260.19     15.26 o 
   7  -5   2      336.95      328.37     18.79 o 
   8  -5   2      216.63      192.20     16.86 o 
   9  -5   2      211.91      227.36     19.33 o 
  10  -5   2      111.35      114.25     17.25 o 
  -9  -4   2       51.19       49.53     10.25 o 
  -8  -4   2      364.60      409.05     21.28 o 
  -7  -4   2       64.76       73.74     11.94 o 
  -6  -4   2      518.01      551.08     15.04 o 
  -5  -4   2      415.63      416.17     14.46 o 
  -4  -4   2      250.87      239.95      9.30 o 
  -3  -4   2       55.95       46.12      5.12 o 
  -2  -4   2     1304.10     1350.69     18.97 o 
  -1  -4   2       41.48       33.92      5.24 o 
   0  -4   2     1123.88     1125.84     17.08 o 
   1  -4   2     1111.66     1089.50     15.22 o 
   2  -4   2      427.61      424.27     11.42 o 
   3  -4   2      406.40      419.93     11.75 o 
   4  -4   2       55.43       67.40      8.29 o 
   5  -4   2      114.63       91.52      9.79 o 
   6  -4   2      201.79      166.90     13.17 o 
   7  -4   2      129.57      139.34     13.29 o 
   8  -4   2      192.65      180.42     15.40 o 
   9  -4   2       95.71      126.55     15.17 o 
  10  -4   2       28.91       34.99     13.59 o 
  11  -4   2       86.94       65.35     16.94 o 
 -10  -3   2        0.10       -4.14     13.48 o 
  -9  -3   2       13.13        9.89      8.92 o 
  -8  -3   2       27.69       29.46      8.02 o 
  -7  -3   2        1.20        6.45      6.22 o 
  -6  -3   2      165.18      170.25      9.33 o 
  -5  -3   2      307.43      310.62     29.22 o 
  -4  -3   2      574.89      582.08     13.18 o 
  -3  -3   2      189.09      187.45      7.18 o 
  -2  -3   2      388.41      379.39      9.30 o 
  -1  -3   2      672.00      613.24     10.15 o 
   0  -3   2     2471.53     2374.12     26.10 o 
   1  -3   2     4124.29     4182.64     43.41 o 
   2  -3   2     4706.47     4690.75     48.47 o 
   3  -3   2     1443.15     1407.18     23.96 o 
   4  -3   2      518.25      516.64     12.94 o 
   5  -3   2      197.25      222.96      7.87 o 
   6  -3   2       20.09       27.10      7.16 o 
   7  -3   2       86.33       65.06     10.31 o 
   8  -3   2       56.93       55.99     10.92 o 
   9  -3   2        0.62        1.14      9.48 o 
  10  -3   2       34.47       25.21     12.90 o 
  11  -3   2       84.00       92.34     16.88 o 
 -10  -2   2       20.74       16.03     13.85 o 
  -9  -2   2       80.39       78.59     14.30 o 
  -8  -2   2       11.82       12.47      7.13 o 
  -7  -2   2       29.79       23.57      6.43 o 
  -6  -2   2        4.68        6.31      5.17 o 
  -5  -2   2        0.55       -2.07      4.12 o 
  -4  -2   2       13.72       12.55      3.73 o 
  -3  -2   2      146.50      139.48      8.32 o 
  -2  -2   2        5.38        8.39      2.74 o 
  -1  -2   2     2291.08     2223.56     25.32 o 
   0  -2   2      464.88      416.51      6.68 o 
   1  -2   2     3876.51     4037.03     41.04 o 
   2  -2   2     6925.90     7262.49     71.66 o 
   3  -2   2     4224.38     4214.32     55.56 o 
   4  -2   2     8107.02     8516.66    173.56 o 
   5  -2   2       21.35       11.82      3.09 o 
   6  -2   2      101.98       89.68      9.23 o 
   7  -2   2       34.27       47.30      8.34 o 
   8  -2   2      239.41      264.86     16.43 o 
   9  -2   2       84.13       99.27     13.30 o 
  10  -2   2      202.21      170.46     16.87 o 
  11  -2   2       15.67       16.79     13.77 o 
 -10  -1   2       60.40       68.75     15.49 o 
  -9  -1   2       55.09       38.26     12.43 o 
  -8  -1   2       77.59       79.70      8.53 o 
  -7  -1   2      246.34      252.35     10.81 o 
  -6  -1   2      428.07      452.53     12.73 o 
  -5  -1   2     1394.69     1499.57     24.15 o 
  -4  -1   2       57.03       68.38      5.70 o 
  -3  -1   2       93.82      106.29      7.81 o 
  -2  -1   2        6.55       12.66      6.63 o 
  -1  -1   2       58.45       60.12      4.67 o 
   0  -1   2      235.13      213.43      4.16 o 
   1  -1   2      294.73      292.65      4.90 o 
   2  -1   2      282.85      290.68      4.87 o 
   3  -1   2      657.65      639.78     12.92 o 
   4  -1   2       71.98       62.48      9.52 o 
   5  -1   2      445.94      411.75      7.50 o 
   6  -1   2      506.93      487.80     13.01 o 
   7  -1   2     1150.99     1125.10     30.50 o 
   8  -1   2      432.43      434.19     18.83 o 
   9  -1   2      727.17      720.47     26.94 o 
  10  -1   2       33.71       29.17     11.84 o 
  11  -1   2      142.44      145.70     17.61 o 
  12  -1   2        0.44        0.55     14.10 o 
 -10   0   2       23.44       20.87     13.63 o 
  -9   0   2       88.36       75.68     13.36 o 
  -8   0   2       87.84       88.00      8.41 o 
  -7   0   2      195.29      216.04     10.14 o 
  -6   0   2     1909.53     1910.60     30.21 o 
  -5   0   2     3183.35     3271.97     43.78 o 
  -4   0   2     5508.84     5746.60     70.43 o 
  -3   0   2       63.40       56.46      3.92 o 
  -2   0   2      639.45      733.53     11.74 o 
  -1   0   2    10888.14    11088.22    605.20 o 
   0   0   2     1404.02     1545.72     27.98 o 
   1   0   2      322.56      326.11      6.87 o 
   2   0   2     2016.09     2033.20     27.02 o 
   3   0   2      160.00      168.71      5.53 o 
   4   0   2       81.68       90.99      4.81 o 
   5   0   2      413.72      410.68      7.62 o 
   6   0   2      125.95      128.72      4.83 o 
   7   0   2      507.27      446.65     17.88 o 
   8   0   2      700.81      728.83     24.64 o 
   9   0   2      316.00      307.59     17.10 o 
  10   0   2       32.49       29.68     11.32 o 
  11   0   2      428.60      437.26     24.45 o 
  12   0   2       92.23       79.14     16.50 o 
 -10   1   2        3.23        3.25     13.80 o 
  -9   1   2        4.38        3.61     10.17 o 
  -8   1   2       34.69       33.08      7.09 o 
  -7   1   2      112.83      124.46      8.23 o 
  -6   1   2      304.14      335.98     10.80 o 
  -5   1   2       97.01      118.06      6.61 o 
  -4   1   2      294.97      299.12      8.79 o 
  -3   1   2     1938.12     1765.96     24.42 o 
  -2   1   2     2390.06     2216.25     40.92 o 
  -1   1   2    10572.88    10639.47    226.51 o 
   0   1   2    12006.27    11640.81    185.34 o 
   1   1   2       16.03       15.57      2.17 o 
   2   1   2     2816.42     2790.41     35.84 o 
   3   1   2     7099.05     7356.81     90.95 o 
   4   1   2        4.12       10.69      1.77 o 
   5   1   2      365.17      362.54      8.80 o 
   6   1   2        7.19       13.08      3.67 o 
   7   1   2        1.48       -0.83      4.30 o 
   8   1   2      327.68      308.75     15.72 o 
   9   1   2        0.70        0.79      8.57 o 
  10   1   2      179.50      196.51     16.47 o 
  11   1   2       90.98      131.30     16.32 o 
  12   1   2       93.13       89.22     16.70 o 
 -10   2   2        5.85       10.21     14.40 o 
  -9   2   2       12.23       18.88     12.02 o 
  -8   2   2        0.12       -5.54      8.85 o 
  -7   2   2        3.29        2.56      8.86 o 
  -6   2   2       32.41       39.52      6.02 o 
  -5   2   2      243.31      234.58     14.68 o 
  -4   2   2      345.31      323.00     22.91 o 
  -3   2   2     1971.35     1921.53     26.50 o 
  -2   2   2      159.80      120.29      8.15 o 
  -1   2   2    13316.08    13073.64    353.22 o 
   0   2   2       29.29       17.79      2.01 o 
   1   2   2     3302.29     3531.82     60.18 o 
   2   2   2     1252.73     1410.10     26.98 o 
   3   2   2     9361.86     9754.92    119.50 o 
   4   2   2     1236.78     1270.30     15.04 o 
   5   2   2     1861.70     1914.92     21.83 o 
   6   2   2       17.57       36.30      4.26 o 
   7   2   2       15.37       16.16      4.27 o 
   8   2   2       15.24       19.37      8.02 o 
   9   2   2       87.60       85.76     11.75 o 
  10   2   2       40.22       24.18     11.23 o 
  11   2   2        6.10       10.43     12.04 o 
  12   2   2       15.92        5.49     13.83 o 
  -9   3   2      176.71      170.54     17.57 o 
  -8   3   2      103.44       94.52     13.04 o 
  -7   3   2        5.41       14.17      7.26 o 
  -6   3   2       44.64       46.35      6.23 o 
  -5   3   2       12.46       17.84      4.77 o 
  -4   3   2      119.05      137.67     13.00 o 
  -3   3   2      177.44      153.70      6.24 o 
  -2   3   2      908.29      927.02     14.82 o 
  -1   3   2      160.64      136.53      4.76 o 
   0   3   2       49.46       39.91      4.20 o 
   1   3   2      395.01      390.35      8.34 o 
   2   3   2        5.99        4.06      3.19 o 
   3   3   2     2352.86     2293.85     43.49 o 
   4   3   2     9520.19    10364.60    121.18 o 
   5   3   2     1792.80     1880.47     26.65 o 
   6   3   2     1785.46     1795.55     44.21 o 
   7   3   2      374.27      387.79     10.80 o 
   8   3   2       18.35       30.38      9.12 o 
   9   3   2        9.96       14.24      9.44 o 
  10   3   2       39.89       51.75     12.93 o 
  11   3   2       30.56       39.98     14.00 o 
  12   3   2        4.40       -8.10     14.00 o 
 -10   4   2       68.34       41.59     15.73 o 
  -9   4   2      101.93       97.49     16.19 o 
  -8   4   2      127.76      114.41     14.89 o 
  -7   4   2      143.85      151.28      9.16 o 
  -6   4   2        4.44        8.95      5.33 o 
  -5   4   2     1015.16     1034.26     19.22 o 
  -4   4   2      305.27      299.88      9.20 o 
  -3   4   2      358.93      341.01      9.04 o 
  -2   4   2       88.98       96.83      4.94 o 
  -1   4   2      274.13      276.46     10.45 o 
   0   4   2      141.65      140.87      7.55 o 
   1   4   2       56.07       61.11      4.26 o 
   2   4   2        1.37        1.35      3.18 o 
   3   4   2      721.48      712.20     18.67 o 
   4   4   2     3762.92     3787.45     70.09 o 
   5   4   2      430.58      371.54      9.74 o 
   6   4   2      638.75      622.45     13.46 o 
   7   4   2       52.68       53.89      5.99 o 
   8   4   2      316.43      312.42     12.63 o 
   9   4   2      109.00      134.06     14.63 o 
  10   4   2      234.93      285.66     20.79 o 
  11   4   2      170.39      135.76     18.13 o 
  -9   5   2       61.11       61.53     16.03 o 
  -8   5   2       57.76       65.49     12.69 o 
  -7   5   2       72.40       65.07     12.06 o 
  -6   5   2        7.06       15.12      7.53 o 
  -5   5   2     1045.78     1041.24     19.93 o 
  -4   5   2      859.84      812.37     16.38 o 
  -3   5   2      821.49      737.65     19.59 o 
  -2   5   2      190.66      179.19     10.15 o 
  -1   5   2     1033.46     1094.50     26.25 o 
   0   5   2      914.28      869.45     22.24 o 
   1   5   2     1035.75     1119.43     26.21 o 
   2   5   2     1230.55     1344.80     23.53 o 
   3   5   2       18.73       23.36      5.61 o 
   4   5   2       62.01       57.51      7.31 o 
   5   5   2       37.29       33.94      6.87 o 
   6   5   2       60.47       60.05      5.67 o 
   7   5   2       16.00       22.52      5.51 o 
   8   5   2      141.78      167.96      9.21 o 
   9   5   2       50.94       51.18     11.96 o 
  10   5   2      306.65      269.04     20.22 o 
  11   5   2      110.90      105.53     16.74 o 
  -9   6   2        0.09        5.27     14.38 o 
  -8   6   2        0.44       -4.49     11.13 o 
  -7   6   2        1.98       -2.70     10.04 o 
  -6   6   2        4.20        5.66      5.95 o 
  -5   6   2       30.78       37.80      6.73 o 
  -4   6   2     1943.90     1814.99     32.87 o 
  -3   6   2     1967.83     1950.82     29.91 o 
  -2   6   2     2846.31     2824.69     57.53 o 
  -1   6   2     1593.39     1585.33     36.06 o 
   0   6   2       22.31       13.36      6.01 o 
   1   6   2       72.37       56.42      7.40 o 
   2   6   2      921.94      898.00     18.88 o 
   3   6   2      603.09      604.43     15.06 o 
   4   6   2      176.88      175.93     10.78 o 
   5   6   2      115.48      101.68     10.26 o 
   6   6   2       55.68       49.98      6.18 o 
   7   6   2       19.03       24.22      5.94 o 
   8   6   2        0.06        1.27      6.36 o 
   9   6   2       61.78       67.83     13.38 o 
  10   6   2       30.08       19.03     12.82 o 
  11   6   2       19.78       35.38     15.22 o 
  -8   7   2       96.75       72.88     15.46 o 
  -7   7   2      143.32      146.30     16.39 o 
  -6   7   2       12.24        9.10      7.04 o 
  -5   7   2       46.31       56.85     15.42 o 
  -4   7   2      204.12      189.66      9.71 o 
  -3   7   2      281.07      301.13     16.12 o 
  -2   7   2      573.23      593.14     21.54 o 
  -1   7   2      182.04      176.44     12.55 o 
   0   7   2      651.96      671.71     22.05 o 
   1   7   2      171.26      180.14     12.27 o 
   2   7   2      681.04      650.70     21.82 o 
   3   7   2      685.14      714.09     33.33 o 
   4   7   2     1105.36     1061.96     23.28 o 
   5   7   2       12.48        8.74      7.58 o 
   6   7   2      167.97      161.71     13.51 o 
   7   7   2      261.17      270.48     11.73 o 
   8   7   2      565.51      571.71     16.63 o 
   9   7   2      151.45      145.38     16.98 o 
  10   7   2       42.49       38.11     14.75 o 
  -8   8   2        1.05       11.69     14.39 o 
  -7   8   2        0.69       26.22     13.55 o 
  -6   8   2        6.73       12.69     11.53 o 
  -5   8   2      313.16      306.04     13.21 o 
  -4   8   2       41.35       49.57      7.01 o 
  -3   8   2        6.11        4.20      8.76 o 
  -2   8   2        6.77        7.90      8.60 o 
  -1   8   2        0.68       -0.99      7.89 o 
   0   8   2      168.16      158.49     12.91 o 
   1   8   2      228.03      251.65     15.46 o 
   2   8   2       93.70       91.12     10.98 o 
   3   8   2      531.88      514.59     16.35 o 
   4   8   2       79.37       88.21      8.89 o 
   5   8   2      155.56      149.96     10.65 o 
   6   8   2      518.66      472.27     20.96 o 
   7   8   2       69.63       75.65     13.04 o 
   8   8   2       74.80       73.51     14.00 o 
   9   8   2       16.70       26.58     14.03 o 
  10   8   2       11.04        9.68     14.39 o 
  -7   9   2       30.23       45.68     15.91 o 
  -6   9   2      250.60      256.84     20.88 o 
  -5   9   2      213.25      224.05     12.81 o 
  -4   9   2      147.05      158.86     10.27 o 
  -3   9   2      204.08      185.26     16.33 o 
  -2   9   2      159.23      163.40     15.40 o 
  -1   9   2      155.93      147.97     14.86 o 
   0   9   2      209.29      213.02     16.05 o 
   1   9   2       11.24       11.86      9.12 o 
   2   9   2        5.46        4.41      8.58 o 
   3   9   2      106.26      126.57     13.65 o 
   4   9   2       10.51        6.52      7.24 o 
   5   9   2      255.63      240.42     36.42 o 
   6   9   2      101.78      133.74     14.81 o 
   7   9   2      316.98      391.16     25.20 o 
   8   9   2      262.63      207.32     19.54 o 
   9   9   2       72.50       48.29     15.87 o 
  -6  10   2      133.47      145.23     19.43 o 
  -5  10   2       21.58       56.18     15.05 o 
  -4  10   2       77.25       68.78      9.98 o 
  -3  10   2      121.89      102.30     15.15 o 
  -2  10   2      144.94      187.88     17.43 o 
  -1  10   2       91.24       82.40     14.08 o 
   0  10   2      129.69      165.44     16.38 o 
   1  10   2       15.06       13.87     11.23 o 
   2  10   2      103.23       85.32     13.40 o 
   3  10   2      286.94      243.60     18.44 o 
   4  10   2      123.01      108.24     14.05 o 
   5  10   2        1.38       -0.14      8.60 o 
   6  10   2       13.76       15.53     10.35 o 
   7  10   2       10.39        8.25     11.38 o 
   8  10   2       64.32       74.64     15.06 o 
  -5  11   2        8.16        4.00     15.18 o 
  -4  11   2        4.68        6.82      8.74 o 
  -3  11   2       13.51       28.26     14.36 o 
  -2  11   2      123.23      145.87     18.53 o 
  -1  11   2      323.08      389.80     24.29 o 
   0  11   2      238.34      240.19     20.43 o 
   1  11   2      209.44      166.26     16.90 o 
   2  11   2       87.31      105.16     15.72 o 
   3  11   2       53.57       67.86     14.66 o 
   4  11   2       98.61      111.10     16.55 o 
   5  11   2       11.10        6.96     13.41 o 
   6  11   2       19.39       32.83     12.02 o 
  -3  12   2        2.42        8.40     15.30 o 
  -2  12   2       20.24       45.67     17.76 o 
  -1  12   2       26.36       22.56     14.71 o 
   0  12   2       30.97       47.81     15.74 o 
   1  12   2      156.62      139.93     18.92 o 
   2  12   2       44.12       36.21     15.07 o 
   3  12   2       98.64       78.04     16.52 o 
   4  12   2       36.09       29.37     14.48 o 
   5  12   2       66.05       53.38     16.40 o 
  -3 -10   3       18.08       14.56      9.66 o 
  -2 -10   3       14.67       27.51      9.74 o 
  -1 -10   3       18.22        7.39     12.94 o 
   0 -10   3       45.99       43.77     14.32 o 
   1 -10   3       79.96       65.27     16.17 o 
   2 -10   3      210.39      176.69     19.53 o 
   3 -10   3       83.13       73.22     16.21 o 
   4 -10   3      136.94      137.22     18.45 o 
   5 -10   3       81.44       76.75     16.97 o 
  -5  -9   3       36.16       35.47     10.17 o 
  -4  -9   3        5.55       11.57      9.25 o 
  -3  -9   3        1.98       -0.62      8.23 o 
  -2  -9   3        9.47       15.34      8.30 o 
  -1  -9   3       14.14       13.70      7.96 o 
   0  -9   3      198.66      157.23     16.46 o 
   1  -9   3       16.21       12.61     11.59 o 
   2  -9   3      108.59      119.05     15.84 o 
   3  -9   3      225.42      226.58     19.81 o 
   4  -9   3      196.35      201.45     19.12 o 
   5  -9   3      145.84      147.98     18.36 o 
   6  -9   3       15.06       18.06     14.59 o 
   7  -9   3        8.69        1.77     13.85 o 
  -6  -8   3      102.49       99.00     10.42 o 
  -5  -8   3       81.03       87.63      9.32 o 
  -4  -8   3       47.79       52.01      9.42 o 
  -3  -8   3       71.91       64.58      9.28 o 
  -2  -8   3       34.26       46.72      8.31 o 
  -1  -8   3      241.70      232.92     11.60 o 
   0  -8   3      981.44      924.24     20.91 o 
   1  -8   3      147.67      158.28     15.14 o 
   2  -8   3       66.36       54.80     11.98 o 
   3  -8   3      179.04      167.99     16.12 o 
   4  -8   3      327.75      344.49     21.04 o 
   5  -8   3        5.68        0.24      9.96 o 
   6  -8   3        7.00        6.09     11.40 o 
   7  -8   3       27.13       22.93     14.08 o 
   8  -8   3      158.30      202.11     21.54 o 
  -7  -7   3        7.67       11.58      9.00 o 
  -6  -7   3       46.11       58.04      9.05 o 
  -5  -7   3      136.84      142.92      9.80 o 
  -4  -7   3      112.13      109.87     10.27 o 
  -3  -7   3       97.08       96.86      8.84 o 
  -2  -7   3      105.91      110.70      8.64 o 
  -1  -7   3       95.95       97.50      8.30 o 
   0  -7   3      282.32      274.94     11.20 o 
   1  -7   3      772.13      737.15     38.24 o 
   2  -7   3      656.56      634.62     24.37 o 
   3  -7   3      766.52      709.80     26.25 o 
   4  -7   3      184.38      185.11     14.77 o 
   5  -7   3      177.07      187.27     16.01 o 
   6  -7   3       19.63       14.83     11.28 o 
   7  -7   3       11.85        7.15     12.03 o 
   8  -7   3       18.47       15.80     13.12 o 
   9  -7   3       33.96       20.91     14.46 o 
  -7  -6   3       45.27       46.03     13.00 o 
  -6  -6   3        9.80       14.04      8.53 o 
  -5  -6   3      156.23      164.58      9.21 o 
  -4  -6   3       13.76       13.27      5.50 o 
  -3  -6   3      156.25      151.37     14.89 o 
  -2  -6   3      589.61      556.17     14.99 o 
  -1  -6   3      994.37      996.18     19.89 o 
   0  -6   3      905.20      950.89     19.10 o 
   1  -6   3      953.16      931.18     18.60 o 
   2  -6   3       44.12       52.50      9.56 o 
   3  -6   3        5.61        1.90      8.17 o 
   4  -6   3      918.78      865.85     27.60 o 
   5  -6   3      179.11      193.42     15.01 o 
   6  -6   3       84.95       93.07     12.67 o 
   7  -6   3       78.49       95.51     13.91 o 
   8  -6   3       36.46       40.62     13.37 o 
   9  -6   3        2.23       10.59     13.53 o 
  10  -6   3       33.72       23.52     15.29 o 
  -8  -5   3       43.46       38.50     13.61 o 
  -7  -5   3      274.16      284.37     19.41 o 
  -6  -5   3        1.76        0.86      7.24 o 
  -5  -5   3      326.93      322.22     12.70 o 
  -4  -5   3       47.13       47.37      5.74 o 
  -3  -5   3        0.07        1.81      4.24 o 
  -2  -5   3       77.86       80.09      6.87 o 
  -1  -5   3       20.03       15.95      4.82 o 
   0  -5   3      242.42      249.44     12.43 o 
   1  -5   3      561.43      532.38     13.79 o 
   2  -5   3      340.58      323.07      8.80 o 
   3  -5   3      466.90      436.68     13.56 o 
   4  -5   3      655.00      638.64     21.97 o 
   5  -5   3      304.70      297.69     15.83 o 
   6  -5   3      420.56      389.72     18.49 o 
   7  -5   3      281.83      272.42     16.86 o 
   8  -5   3      289.21      290.98     19.66 o 
   9  -5   3      288.63      311.05     21.08 o 
  10  -5   3      184.96      179.11     19.23 o 
  -9  -4   3       51.55       64.51     15.61 o 
  -8  -4   3       85.26       95.98     15.89 o 
  -7  -4   3       43.48       48.56      8.45 o 
  -6  -4   3       15.80       13.31      6.90 o 
  -5  -4   3      275.97      283.90     11.52 o 
  -4  -4   3      413.29      435.36     19.88 o 
  -3  -4   3      581.55      573.37     11.92 o 
  -2  -4   3      152.78      152.94      7.99 o 
  -1  -4   3        1.21        5.60      6.01 o 
   0  -4   3       20.43       22.78      3.35 o 
   1  -4   3       16.13       21.20      3.30 o 
   2  -4   3       13.01       14.16      3.18 o 
   3  -4   3      134.71      124.33      7.58 o 
   4  -4   3       51.93       40.99      7.79 o 
   5  -4   3      239.28      226.52     10.37 o 
   6  -4   3      433.47      404.86     18.08 o 
   7  -4   3      316.98      342.63     18.29 o 
   8  -4   3      414.82      382.79     20.45 o 
   9  -4   3      408.98      375.24     21.73 o 
  10  -4   3       52.89       31.53     13.34 o 
  11  -4   3       52.74       48.68     15.96 o 
  -9  -3   3        9.66        6.16     14.36 o 
  -8  -3   3        0.80        2.62      7.89 o 
  -7  -3   3      144.92      166.31     20.13 o 
  -6  -3   3      564.35      576.43     15.83 o 
  -5  -3   3      541.14      545.77     15.33 o 
  -4  -3   3     1006.14      971.81     19.12 o 
  -3  -3   3      919.88      899.64     16.85 o 
  -2  -3   3      137.81      106.36      9.00 o 
  -1  -3   3       54.37       40.67      3.66 o 
   0  -3   3     1960.43     2005.83     23.28 o 
   1  -3   3      449.75      448.19      8.15 o 
   2  -3   3     1637.63     1656.89     20.56 o 
   3  -3   3      389.17      423.57      7.98 o 
   4  -3   3      146.57      185.92      8.49 o 
   5  -3   3       88.53      127.04     19.58 o 
   6  -3   3      372.77      363.83     13.10 o 
   7  -3   3      113.16      120.32     11.48 o 
   8  -3   3      283.12      266.47     15.84 o 
   9  -3   3      139.73      150.98     15.38 o 
  10  -3   3      103.59      117.55     16.04 o 
  11  -3   3       20.96        9.90     13.80 o 
  -9  -2   3        1.25        8.54     13.91 o 
  -8  -2   3        8.80        8.91      7.85 o 
  -7  -2   3       44.43       40.14      7.46 o 
  -6  -2   3      334.38      352.72     12.02 o 
  -5  -2   3      152.71      183.82      8.80 o 
  -4  -2   3      354.69      345.69     10.30 o 
  -3  -2   3      499.39      533.05     11.68 o 
  -2  -2   3       58.51       46.23      4.17 o 
  -1  -2   3      418.03      323.90      9.33 o 
   0  -2   3     3233.88     3119.88     33.09 o 
   1  -2   3     4833.99     5031.61     51.11 o 
   2  -2   3     7877.88     8230.40     81.38 o 
   3  -2   3     2770.69     2859.81     30.62 o 
   4  -2   3      314.65      305.00      9.24 o 
   5  -2   3      140.02      173.83      8.27 o 
   6  -2   3       94.76       95.08      7.73 o 
   7  -2   3        8.40        7.05      5.36 o 
   8  -2   3       15.71       19.92      8.84 o 
   9  -2   3        5.69        6.69      9.68 o 
  10  -2   3        9.99       18.68     11.78 o 
  11  -2   3       19.40       21.69     13.67 o 
  12  -2   3        7.46        9.67     14.93 o 
  -8  -1   3       50.24       47.96      8.89 o 
  -7  -1   3       61.56       62.83      7.90 o 
  -6  -1   3       70.09       86.04      7.57 o 
  -5  -1   3       62.50       63.80      6.47 o 
  -4  -1   3        3.32        6.68      4.22 o 
  -3  -1   3       52.98       57.70      4.58 o 
  -2  -1   3      256.29      240.51      6.68 o 
  -1  -1   3       83.29       64.41      7.92 o 
   0  -1   3      628.01      568.30      8.20 o 
   1  -1   3      587.93      560.43     12.86 o 
   2  -1   3      178.28      157.41      4.13 o 
   3  -1   3     5258.54     5340.83     53.47 o 
   4  -1   3     1829.87     1726.02     26.20 o 
   5  -1   3     1452.90     1350.12     22.77 o 
   6  -1   3     1095.46     1082.47     20.77 o 
   7  -1   3      308.22      264.99     27.08 o 
   8  -1   3      294.07      314.73     21.40 o 
   9  -1   3      497.09      544.09     23.04 o 
  10  -1   3        3.27        0.19      9.41 o 
  11  -1   3        0.12       -4.57     11.55 o 
  12  -1   3       56.25       46.62     15.73 o 
  -8   0   3      188.94      190.32     17.43 o 
  -7   0   3      277.38      281.77     20.32 o 
  -6   0   3      865.85      867.09     29.90 o 
  -5   0   3      274.70      260.61      9.69 o 
  -4   0   3       93.95      108.99     13.80 o 
  -3   0   3      313.13      330.48      8.58 o 
  -2   0   3       39.94       57.59      3.77 o 
  -1   0   3       43.87       59.57      4.78 o 
   0   0   3      910.19      972.82     26.09 o 
   1   0   3      536.86      532.03      7.14 o 
   2   0   3      969.75      943.13     12.89 o 
   3   0   3     1000.57      952.84     15.46 o 
   4   0   3      193.23      148.91      6.12 o 
   5   0   3     1413.31     1334.87     21.98 o 
   6   0   3     2159.86     2201.25     33.73 o 
   7   0   3      668.92      649.09     24.73 o 
   8   0   3      660.71      624.16     35.91 o 
   9   0   3      381.02      366.50     18.95 o 
  10   0   3       11.08       27.37     10.42 o 
  11   0   3       42.86       39.20     13.04 o 
  12   0   3       12.29        7.12     14.12 o 
  -8   1   3        9.08        5.37      7.35 o 
  -7   1   3        6.05        4.40      5.97 o 
  -6   1   3      320.57      313.12     18.26 o 
  -5   1   3     1284.26     1244.22     26.09 o 
  -4   1   3     2852.14     2862.52     46.76 o 
  -3   1   3     5236.61     5495.68     67.21 o 
  -2   1   3     1810.83     1735.29     38.91 o 
  -1   1   3      508.07      462.28      7.98 o 
   0   1   3     3250.93     3125.59     54.05 o 
   1   1   3      109.25      130.54      5.73 o 
   2   1   3      141.40      146.84      5.30 o 
   3   1   3      453.73      466.85     23.36 o 
   4   1   3      133.01      170.50     11.86 o 
   5   1   3      127.30      140.44      6.35 o 
   6   1   3      610.29      608.68     13.68 o 
   7   1   3      615.42      616.14     15.06 o 
   8   1   3      801.15      828.75     26.39 o 
   9   1   3        5.28        8.27      8.05 o 
  10   1   3      143.01      144.33     15.11 o 
  11   1   3      149.08      145.55     16.39 o 
  12   1   3      341.70      307.41     22.89 o 
  -8   2   3       36.42       45.64      8.09 o 
  -7   2   3      397.63      395.54     18.71 o 
  -6   2   3       99.11      100.61     10.00 o 
  -5   2   3      148.67      159.04      7.95 o 
  -4   2   3      101.74      103.07      5.94 o 
  -3   2   3     1067.58     1045.71     17.04 o 
  -2   2   3     3066.56     3199.28     55.86 o 
  -1   2   3     8242.26     8199.58     95.62 o 
   0   2   3      118.61      133.42      3.79 o 
   1   2   3        4.80       10.99      1.47 o 
   2   2   3       10.19        8.23      2.76 o 
   3   2   3      956.73     1031.68     16.09 o 
   4   2   3     1229.06     1135.28     19.57 o 
   5   2   3      699.37      744.79     14.17 o 
   6   2   3       34.47       30.12      4.31 o 
   7   2   3       17.41       23.94      4.93 o 
   8   2   3       31.05       36.60      6.49 o 
   9   2   3        9.21        9.33      8.54 o 
  10   2   3       82.74       78.72     12.46 o 
  11   2   3       30.04       42.43     13.08 o 
  12   2   3       68.41       79.88     16.42 o 
  -8   3   3        4.46       10.68     10.57 o 
  -7   3   3       12.11       10.14      6.82 o 
  -6   3   3        0.41       -0.85      5.33 o 
  -5   3   3        1.49        3.16      4.42 o 
  -4   3   3       16.08       18.77      4.23 o 
  -3   3   3       17.14       11.49      3.54 o 
  -2   3   3     6501.47     6728.90     80.65 o 
  -1   3   3     4238.46     4246.90    124.68 o 
   0   3   3      679.66      639.54     10.70 o 
   1   3   3        5.31       10.28      2.37 o 
   2   3   3      380.78      364.48     10.47 o 
   3   3   3      192.04      150.71      7.36 o 
   4   3   3     8254.52     8998.59    211.62 o 
   5   3   3     6292.21     6488.82     82.96 o 
   6   3   3      131.21      125.04     15.81 o 
   7   3   3        1.56        4.26      3.26 o 
   8   3   3       12.43       14.82      7.98 o 
   9   3   3        0.09       -3.27      8.07 o 
  10   3   3        4.29        9.47     10.38 o 
  11   3   3        6.88        2.72     11.83 o 
  12   3   3        3.58       -1.17     13.51 o 
  -8   4   3      104.25      100.52     14.90 o 
  -7   4   3       88.73       98.23      8.59 o 
  -6   4   3        1.43        1.54      5.72 o 
  -5   4   3       93.31       87.76      6.87 o 
  -4   4   3      182.51      187.98      9.89 o 
  -3   4   3        0.92        1.35      3.51 o 
  -2   4   3      436.20      463.90     11.63 o 
  -1   4   3      718.46      762.02     13.48 o 
   0   4   3       66.84       61.03      5.51 o 
   1   4   3       28.96       24.25      4.33 o 
   3   4   3     1201.25     1165.04     25.91 o 
   4   4   3     1700.35     1753.67     36.65 o 
   5   4   3     4222.56     4074.00     76.19 o 
   6   4   3     1829.55     1865.27     41.63 o 
   7   4   3      385.13      356.18     10.16 o 
   8   4   3      159.75      173.30     14.14 o 
   9   4   3       62.58       81.08     12.50 o 
  10   4   3        7.29       10.92     11.17 o 
  11   4   3       97.55       71.12     15.14 o 
  12   4   3       16.75       14.63     14.94 o 
  -8   5   3      189.33      170.54     17.72 o 
  -7   5   3       87.25       92.73     13.75 o 
  -6   5   3      115.94      106.99      8.41 o 
  -5   5   3       20.99       18.88      6.14 o 
  -4   5   3      115.68      127.88      7.42 o 
  -3   5   3      714.56      699.99     24.27 o 
  -2   5   3      695.23      682.92     13.84 o 
  -1   5   3      801.54      845.58     15.42 o 
   0   5   3      288.56      312.51     11.76 o 
   1   5   3       28.33       22.03      5.07 o 
   2   5   3       52.21       51.12      4.58 o 
   3   5   3      549.92      592.44     17.34 o 
   4   5   3       63.74       48.55      6.72 o 
   5   5   3     1201.80     1196.95     29.67 o 
   6   5   3      746.22      724.95     22.54 o 
   7   5   3      363.96      391.11     17.82 o 
   8   5   3      333.49      322.73     16.29 o 
   9   5   3       74.10      107.64     12.85 o 
  10   5   3      172.09      150.38     16.50 o 
  11   5   3       29.59       32.19     14.00 o 
  -8   6   3       73.53       68.88     14.94 o 
  -7   6   3       36.66       59.88     12.32 o 
  -6   6   3      388.55      376.29     35.49 o 
  -5   6   3      311.66      304.06     20.01 o 
  -4   6   3      305.91      297.62     10.95 o 
  -3   6   3     1122.76     1100.55     20.19 o 
  -2   6   3      115.73      112.87      6.61 o 
  -1   6   3      557.19      505.76     17.31 o 
   0   6   3        5.66        2.72      5.32 o 
   1   6   3      357.78      360.89     14.18 o 
   2   6   3       20.45       25.52      4.83 o 
   3   6   3       53.18       54.77      9.04 o 
   4   6   3       61.22       75.21      8.44 o 
   5   6   3        5.02        6.91      6.48 o 
   6   6   3      140.29      132.33     11.00 o 
   7   6   3      141.68      147.76     13.21 o 
   8   6   3       45.59       54.13     10.92 o 
   9   6   3       47.80       56.03     12.37 o 
  10   6   3       74.02       87.49     15.05 o 
  11   6   3       33.11       32.63     14.75 o 
  -8   7   3        0.06       -4.17     13.88 o 
  -7   7   3       47.69       46.64     13.33 o 
  -6   7   3       25.05       26.27      7.70 o 
  -5   7   3       90.23       87.80      8.42 o 
  -4   7   3        5.43        3.71      5.66 o 
  -3   7   3      520.71      538.36     14.42 o 
  -2   7   3     1281.13     1324.37     23.50 o 
  -1   7   3      363.14      363.04     17.39 o 
   0   7   3      653.99      668.22     21.83 o 
   1   7   3     1053.71     1105.00     29.30 o 
   2   7   3      843.50      803.58     24.19 o 
   3   7   3      338.18      339.49     12.12 o 
   4   7   3     1269.96     1236.07     25.17 o 
   5   7   3       94.41      129.69     11.44 o 
   6   7   3      326.83      302.07     16.59 o 
   7   7   3      140.92      139.85     13.59 o 
   8   7   3        0.12        2.76      8.65 o 
   9   7   3       87.51       95.10     14.78 o 
  10   7   3       90.97       84.28     15.77 o 
  11   7   3       51.54       28.08     15.17 o 
  -7   8   3       22.53       30.27     14.10 o 
  -6   8   3        5.84       14.36     11.94 o 
  -5   8   3       22.72       39.77      9.21 o 
  -4   8   3       23.53       24.10      7.10 o 
  -3   8   3        2.42        5.22      5.66 o 
  -2   8   3      298.38      305.16     17.68 o 
  -1   8   3      139.82      171.10     13.77 o 
   0   8   3      777.60      792.08     25.64 o 
   1   8   3      708.49      734.74     24.37 o 
   2   8   3      688.22      716.61     24.33 o 
   3   8   3      599.99      598.81     32.90 o 
   4   8   3      339.11      375.16     29.46 o 
   5   8   3       23.59       20.66      6.98 o 
   6   8   3       23.92       14.14      9.00 o 
   7   8   3       16.16       26.53     10.29 o 
   8   8   3      116.64      107.61     14.89 o 
   9   8   3      280.22      239.39     19.18 o 
  10   8   3       59.68       30.82     14.77 o 
  -7   9   3       31.11        7.54     14.59 o 
  -6   9   3       69.26       77.32     15.81 o 
  -5   9   3      125.86      129.02     16.96 o 
  -4   9   3       21.60       23.61      7.68 o 
  -3   9   3      196.78      203.48     11.14 o 
  -2   9   3       36.65       39.03     10.93 o 
  -1   9   3       25.14       21.90     10.59 o 
   0   9   3      230.23      244.90     16.79 o 
   1   9   3      534.10      569.08     23.50 o 
   2   9   3      483.54      461.38     21.04 o 
   3   9   3      187.05      219.22     16.09 o 
   4   9   3       22.02       22.28      7.15 o 
   5   9   3      437.95      483.63     28.03 o 
   6   9   3      234.35      253.74     34.73 o 
   8   9   3       48.23       50.31     13.71 o 
   9   9   3       46.13       42.18     15.02 o 
  -6  10   3      153.83      140.91     18.96 o 
  -5  10   3       10.24       20.08      9.46 o 
  -4  10   3       98.57       98.08     10.47 o 
  -3  10   3       49.78       50.38      9.65 o 
  -2  10   3       42.93       64.86     13.53 o 
  -1  10   3       25.05       17.29     11.29 o 
   0  10   3       75.89       76.18     13.48 o 
   1  10   3       53.80       55.41     12.37 o 
   2  10   3        7.74       10.69     10.39 o 
   3  10   3      106.22       90.27     13.57 o 
   4  10   3        7.76        3.80     10.80 o 
   5  10   3       32.58       33.87      9.52 o 
   6  10   3      129.97      120.88     21.99 o 
   7  10   3      199.03      194.44     16.68 o 
   8  10   3       93.81      127.12     18.87 o 
  -4  11   3       73.31       87.87     11.65 o 
  -3  11   3      130.96      126.84     11.82 o 
  -2  11   3      146.79      103.99     17.17 o 
  -1  11   3      222.23      242.58     20.06 o 
   0  11   3       21.23       38.24     13.51 o 
   1  11   3       24.75       44.59     13.46 o 
   2  11   3      118.98      122.40     16.24 o 
   3  11   3      122.72      114.54     16.05 o 
   4  11   3       67.36       58.98     14.40 o 
   5  11   3        6.50       11.63     13.52 o 
   6  11   3        2.62       18.91     25.49 o 
   7  11   3       31.91       31.71     12.75 o 
  -3  12   3       19.66       24.95      9.93 o 
  -2  12   3       64.30       82.37     17.65 o 
  -1  12   3      124.35      106.77     18.20 o 
   0  12   3       56.43       68.68     16.25 o 
   1  12   3      109.98      127.06     18.40 o 
   2  12   3      115.44      144.18     18.64 o 
   3  12   3      161.01      152.07     18.90 o 
   4  12   3       68.30       58.83     15.69 o 
   5  12   3       39.62       40.06     15.92 o 
  -1 -10   4       87.29       81.77     12.98 o 
   0 -10   4       79.45       73.82     16.86 o 
   1 -10   4       53.76       63.62     16.66 o 
   2 -10   4       93.75       71.44     18.00 o 
   3 -10   4       62.23       42.25     16.01 o 
   4 -10   4       60.67       76.14     17.27 o 
  -3  -9   4       10.40        0.93      9.55 o 
  -2  -9   4       15.10       24.81      9.39 o 
  -1  -9   4       62.08       47.23      9.55 o 
   0  -9   4        6.34       10.65      8.64 o 
   1  -9   4       20.22       14.86     14.63 o 
   2  -9   4       81.61       84.20     15.84 o 
   3  -9   4      162.59      169.57     18.90 o 
   4  -9   4      178.20      177.27     19.10 o 
   5  -9   4       32.01       41.78     14.99 o 
   6  -9   4       55.49       48.72     16.24 o 
  -5  -8   4       85.58       69.15     14.86 o 
  -4  -8   4        2.14        5.62      9.29 o 
  -3  -8   4       21.09       15.95      8.80 o 
  -2  -8   4        3.53        1.19      7.86 o 
  -1  -8   4       45.24       37.21      8.30 o 
   0  -8   4        4.69       11.90      7.32 o 
   1  -8   4        0.42        2.19      7.19 o 
   2  -8   4       68.87       69.31     13.36 o 
   3  -8   4      136.13      136.04     16.07 o 
   4  -8   4      237.31      273.61     19.81 o 
   5  -8   4      143.36      133.35     16.66 o 
   6  -8   4      167.56      178.13     19.03 o 
   7  -8   4       90.52       75.71     16.63 o 
   8  -8   4       61.31       69.07     16.87 o 
  -6  -7   4       42.43       55.08     14.78 o 
  -5  -7   4      140.32      138.87     11.75 o 
  -4  -7   4       91.16       90.88     10.37 o 
  -3  -7   4       17.63       19.77      7.88 o 
  -2  -7   4       28.83       27.34      7.60 o 
  -1  -7   4      599.52      557.82     25.66 o 
   0  -7   4      658.27      677.23     17.26 o 
   1  -7   4      695.45      673.54     17.24 o 
   2  -7   4      350.95      349.78     31.64 o 
   3  -7   4      115.21      116.13     13.87 o 
   4  -7   4      160.94      175.02     15.80 o 
   5  -7   4        0.12        6.91     10.62 o 
   6  -7   4       74.38       95.90     15.02 o 
   7  -7   4      141.97      152.46     17.76 o 
   8  -7   4       57.90       51.41     15.68 o 
   9  -7   4       84.58       78.59     17.05 o 
  -7  -6   4       10.81       19.16     13.65 o 
  -6  -6   4       23.16       30.85     13.49 o 
  -5  -6   4      219.15      216.35     10.88 o 
  -4  -6   4      298.21      306.03     11.52 o 
  -3  -6   4      341.84      352.16     19.16 o 
  -2  -6   4      436.37      440.85     19.86 o 
  -1  -6   4       81.98       92.71      7.96 o 
   0  -6   4        3.36       -0.04      5.34 o 
   1  -6   4       42.83       40.58      5.50 o 
   2  -6   4      948.95      932.85     16.51 o 
   3  -6   4      136.53      147.52     10.35 o 
   4  -6   4      893.38      845.19     27.87 o 
   5  -6   4       91.35      124.12     13.38 o 
   6  -6   4        0.28       -0.42      9.44 o 
   7  -6   4       25.82       16.15     11.41 o 
   8  -6   4        0.98        0.83     12.19 o 
   9  -6   4        6.61       -7.81     13.02 o 
  10  -6   4        1.13        1.90     13.96 o 
  -7  -5   4       51.67       45.41     14.11 o 
  -6  -5   4       19.89       15.33     12.14 o 
  -5  -5   4        0.65       -1.58      5.76 o 
  -4  -5   4       19.55       19.84      5.84 o 
  -3  -5   4       22.03       23.81      5.32 o 
  -2  -5   4      202.90      198.17      9.64 o 
  -1  -5   4      345.39      344.53     13.34 o 
   0  -5   4      616.36      653.62     13.04 o 
   1  -5   4      260.82      257.84      8.44 o 
   2  -5   4      532.06      527.29     17.36 o 
   3  -5   4     1909.87     1796.97     39.22 o 
   4  -5   4     1364.24     1228.47     36.30 o 
   5  -5   4      436.51      430.18     25.15 o 
   6  -5   4      153.40      149.01     13.83 o 
   7  -5   4       11.30        5.49     10.06 o 
   8  -5   4       19.47       17.62     11.45 o 
   9  -5   4      218.18      247.95     20.48 o 
  10  -5   4       27.88       26.27     14.04 o 
  -8  -4   4        9.80       36.33     14.47 o 
  -7  -4   4       24.28        9.56     12.39 o 
  -6  -4   4      130.44      135.94     15.44 o 
  -5  -4   4      435.65      430.94     14.61 o 
  -4  -4   4      283.98      281.66     12.68 o 
  -3  -4   4       88.70       89.84      6.52 o 
  -2  -4   4       10.39        6.41      4.04 o 
  -1  -4   4      483.49      487.27     12.25 o 
   0  -4   4      322.53      313.15     14.30 o 
   1  -4   4      229.82      220.10      7.03 o 
   2  -4   4      127.84      131.56      5.69 o 
   3  -4   4     1638.89     1639.55     21.35 o 
   4  -4   4      320.43      309.83     11.54 o 
   5  -4   4      533.56      488.72     15.18 o 
   6  -4   4      255.78      258.86     12.58 o 
   7  -4   4      141.71      171.75     11.51 o 
   8  -4   4       78.93       97.98     13.53 o 
   9  -4   4      406.42      422.32     23.05 o 
  10  -4   4      190.74      210.31     19.57 o 
  11  -4   4      132.25      134.13     18.71 o 
  -8  -3   4       88.62       76.94     15.53 o 
  -7  -3   4        7.55       15.17     12.00 o 
  -6  -3   4      404.36      392.50     20.64 o 
  -5  -3   4      468.97      483.78     14.43 o 
  -4  -3   4      682.56      692.85     31.62 o 
  -3  -3   4      732.67      721.80     23.12 o 
  -2  -3   4      299.27      304.99      8.20 o 
  -1  -3   4      154.38      178.72      7.39 o 
   0  -3   4       11.52       12.04      3.17 o 
   1  -3   4        0.44        2.98      2.81 o 
   2  -3   4       18.38       27.96      3.66 o 
   3  -3   4       16.19       21.68      3.42 o 
   4  -3   4       13.68        9.65      3.11 o 
   5  -3   4      168.20      173.29      9.05 o 
   6  -3   4      388.50      362.07     12.85 o 
   7  -3   4      413.08      398.99     15.03 o 
   8  -3   4      421.35      393.40     15.67 o 
   9  -3   4      226.85      238.20     17.76 o 
  10  -3   4      179.86      194.78     18.37 o 
  11  -3   4      129.93      118.88     17.88 o 
  -8  -2   4        6.49        4.18     12.27 o 
  -7  -2   4       17.92       23.36     11.73 o 
  -6  -2   4       68.55       75.57     11.78 o 
  -5  -2   4      858.57      894.68     18.98 o 
  -4  -2   4      420.06      442.03     12.34 o 
  -3  -2   4     1286.52     1329.69     22.23 o 
  -2  -2   4      302.33      310.24     14.12 o 
  -1  -2   4     1464.36     1581.01     21.78 o 
   0  -2   4       73.44       70.77      3.86 o 
   1  -2   4      926.70      968.20     13.27 o 
   2  -2   4      178.71      165.11      5.26 o 
   3  -2   4        2.44        9.72      2.55 o 
   4  -2   4      371.47      330.76      6.94 o 
   5  -2   4       60.52       84.52      6.54 o 
   6  -2   4       28.32       40.19      6.25 o 
   7  -2   4       73.99       83.74     12.27 o 
   8  -2   4      180.21      179.82     11.67 o 
   9  -2   4       58.87       50.72     11.36 o 
  10  -2   4       61.21       97.00     15.17 o 
  11  -2   4      108.84      125.69     17.42 o 
  12  -2   4       65.32       66.47     17.15 o 
  -9  -1   4        3.34       -4.21     14.44 o 
  -8  -1   4        1.84       -1.25     11.78 o 
  -7  -1   4       19.71       17.74     10.96 o 
  -6  -1   4        0.18       -0.13      8.77 o 
  -5  -1   4      103.65      107.87      7.90 o 
  -4  -1   4      207.30      236.68     11.94 o 
  -3  -1   4      188.45      193.12      9.13 o 
  -2  -1   4      282.91      287.47      8.20 o 
  -1  -1   4      457.89      473.16      8.26 o 
   0  -1   4       60.76       57.40      6.68 o 
   1  -1   4     3461.15     3482.13     36.44 o 
   2  -1   4     5228.67     5416.17     54.68 o 
   3  -1   4     3988.67     4172.65     54.43 o 
   4  -1   4     1730.08     1723.95     31.57 o 
   5  -1   4      186.11      166.37      7.69 o 
   6  -1   4      398.44      408.89     21.91 o 
   7  -1   4      542.36      543.63     30.15 o 
   8  -1   4        1.49       -1.47      6.30 o 
   9  -1   4       19.72       19.40      7.80 o 
  10  -1   4       56.98       38.46     12.30 o 
  11  -1   4       38.87       49.65     14.43 o 
  12  -1   4       69.56       71.70     16.74 o 
  -8   0   4       65.06       71.36     15.14 o 
  -7   0   4        2.55        2.43      9.74 o 
  -6   0   4        1.92       -0.80      8.56 o 
  -5   0   4       50.33       47.76      6.26 o 
  -4   0   4       65.24       70.00      5.95 o 
  -3   0   4       38.66       42.21      4.64 o 
  -2   0   4       14.27       12.91      3.87 o 
  -1   0   4      574.76      582.09     10.17 o 
   0   0   4      616.64      598.96      9.65 o 
   1   0   4      203.65      169.38      5.99 o 
   2   0   4     1835.52     1799.14     19.94 o 
   3   0   4     2067.84     2112.96     23.07 o 
   4   0   4      597.98      559.97     11.76 o 
   5   0   4     1770.79     1821.67     28.09 o 
   6   0   4      731.08      753.51     16.12 o 
   7   0   4     1363.52     1391.35     25.23 o 
   8   0   4      318.82      328.46     15.95 o 
   9   0   4       54.10       50.07      8.24 o 
  10   0   4      229.77      273.71     19.06 o 
  11   0   4        2.49       -0.99     11.37 o 
  12   0   4        0.18       -1.61     12.85 o 
  -8   1   4       53.99       53.08     13.46 o 
  -7   1   4      467.81      453.74     21.36 o 
  -6   1   4     1530.94     1594.74     39.56 o 
  -5   1   4      600.81      610.77     14.59 o 
  -4   1   4       75.59       84.34      6.73 o 
  -3   1   4       17.70       18.65      4.10 o 
  -2   1   4        0.71        2.61      3.42 o 
  -1   1   4      118.37      109.07      4.11 o 
   0   1   4      122.11      121.60      7.22 o 
   1   1   4      400.06      370.95     11.00 o 
   2   1   4     1163.80     1107.58     31.00 o 
   3   1   4      203.24      191.33      4.48 o 
   4   1   4      853.64      908.32     11.58 o 
   5   1   4      916.28      978.79     17.68 o 
   6   1   4     1667.30     1721.39     27.69 o 
   7   1   4      912.46      908.72     29.67 o 
   8   1   4     1516.05     1517.88     27.57 o 
   9   1   4       21.59       26.46      7.34 o 
  10   1   4      386.67      353.09     20.45 o 
  11   1   4      137.81      152.20     16.07 o 
  12   1   4       25.41       44.46     14.47 o 
  -8   2   4       51.78       66.51     14.32 o 
  -7   2   4       68.25       73.72     12.86 o 
  -6   2   4       59.14       65.46     10.84 o 
  -5   2   4       36.98       48.57      6.18 o 
  -4   2   4      141.78      145.73      7.10 o 
  -3   2   4      725.27      651.65     12.92 o 
  -2   2   4       10.00       10.97      2.98 o 
  -1   2   4     8782.92     9023.01    105.40 o 
   0   2   4      160.06      161.27      8.19 o 
   1   2   4      244.66      223.60      5.08 o 
   2   2   4      479.68      516.01      8.63 o 
   3   2   4        9.18        7.93      2.20 o 
   4   2   4       77.93       95.13      3.50 o 
   5   2   4      704.19      741.90     14.58 o 
   6   2   4       11.04       15.84      4.26 o 
   7   2   4      676.39      670.80     25.54 o 
   8   2   4      397.97      401.88     13.18 o 
   9   2   4       17.32       12.08      6.49 o 
  10   2   4      179.99      184.94     15.80 o 
  11   2   4      143.06      147.24     16.46 o 
  12   2   4      202.72      224.27     20.36 o 
  -8   3   4       28.87       17.61     12.32 o 
  -7   3   4       17.42        1.85     10.50 o 
  -6   3   4       47.65       50.94     10.57 o 
  -5   3   4       50.48       57.43      6.53 o 
  -4   3   4      131.07      123.25      6.95 o 
  -3   3   4      770.89      722.24     14.13 o 
  -2   3   4     3233.45     3174.79     41.23 o 
  -1   3   4     6058.21     6428.31    100.96 o 
   0   3   4     2299.06     2356.93     30.42 o 
   1   3   4     1172.94     1175.22     23.84 o 
   2   3   4      523.90      539.89     19.39 o 
   3   3   4       92.62       72.81      5.46 o 
   4   3   4       50.22       37.00      3.75 o 
   5   3   4      151.36      192.12      7.62 o 
   6   3   4      270.84      245.19      9.00 o 
   7   3   4       41.31       43.93      5.68 o 
   8   3   4       13.88       18.65      5.68 o 
   9   3   4       41.31       47.99     10.68 o 
  10   3   4       26.69       17.77      9.68 o 
  11   3   4      100.39      118.02     15.92 o 
  12   3   4       45.08       57.24     15.44 o 
  -7   4   4       18.86       21.20     11.68 o 
  -6   4   4        0.00        0.76      6.05 o 
  -5   4   4        1.46       -5.36      5.36 o 
  -4   4   4        0.32       -0.94      5.45 o 
  -3   4   4      218.04      213.72     15.66 o 
  -2   4   4     1913.49     1892.54     31.47 o 
  -1   4   4      649.92      643.91     12.24 o 
   0   4   4     3364.49     3386.42     43.02 o 
   1   4   4      142.77      128.06      5.24 o 
   2   4   4      306.87      246.20      9.58 o 
   3   4   4      720.80      689.82     17.66 o 
   4   4   4     4320.99     4811.27     85.90 o 
   5   4   4       72.36       94.86      5.72 o 
   6   4   4     2205.07     2307.75     34.76 o 
   7   4   4      130.75      156.67      8.22 o 
   8   4   4       36.75       32.92      9.28 o 
   9   4   4        9.70        7.42      9.01 o 
  10   4   4        0.32       -0.62     10.26 o 
  11   4   4        0.79        1.48     12.20 o 
  12   4   4       13.42       14.91     14.78 o 
  -7   5   4       26.22       35.28     11.37 o 
  -6   5   4       31.82       34.01      6.94 o 
  -5   5   4      185.15      191.78      9.78 o 
  -4   5   4       51.05       60.60      6.34 o 
  -3   5   4       47.43       61.66     10.93 o 
  -2   5   4        0.24        1.23      3.80 o 
  -1   5   4       65.12       67.10     11.29 o 
   0   5   4      445.24      430.74     10.12 o 
   1   5   4      532.04      533.15     15.65 o 
   2   5   4      200.11      192.31     24.47 o 
   3   5   4     1397.10     1457.50     31.72 o 
   4   5   4      677.27      654.97     18.90 o 
   5   5   4      338.67      349.83     14.27 o 
   6   5   4      709.97      694.16     21.83 o 
   7   5   4      773.36      773.27     24.58 o 
   8   5   4      274.51      305.51     17.26 o 
   9   5   4       55.29       82.40     12.59 o 
  10   5   4      145.44      143.39     15.97 o 
  11   5   4       44.76       45.25     14.32 o 
  12   5   4       31.25       49.80     15.72 o 
  -7   6   4      136.04      146.46     16.32 o 
  -6   6   4      291.14      279.79     13.64 o 
  -5   6   4       47.50       49.92      7.32 o 
  -4   6   4        2.88        1.25      5.37 o 
  -3   6   4       18.16        7.04      7.44 o 
  -2   6   4      304.06      311.35     30.91 o 
  -1   6   4      564.89      619.21     14.46 o 
   0   6   4       12.40        9.72      5.89 o 
   1   6   4        0.83        0.52      5.39 o 
   2   6   4       26.50       24.68      6.05 o 
   3   6   4       61.06       69.41      5.99 o 
   4   6   4       11.66       11.87      5.83 o 
   5   6   4       25.92       17.58      6.83 o 
   6   6   4       52.89       43.20      7.90 o 
   7   6   4      713.64      635.73     22.99 o 
   8   6   4      243.58      263.31     16.94 o 
   9   6   4      354.47      371.25     20.73 o 
  10   6   4      196.41      157.29     17.37 o 
  11   6   4       49.71       56.53     14.95 o 
  -6   7   4      182.35      181.86     16.58 o 
  -5   7   4      194.86      201.84     11.02 o 
  -4   7   4      584.60      585.07     16.00 o 
  -3   7   4       24.36       40.78     13.71 o 
  -2   7   4      692.22      701.18     16.20 o 
  -1   7   4      705.23      706.81     16.06 o 
   0   7   4      589.47      586.34     19.98 o 
   1   7   4      551.04      547.16     18.80 o 
   2   7   4      353.71      391.18     16.20 o 
   3   7   4      120.44      119.62      8.04 o 
   4   7   4      317.37      309.50     11.56 o 
   5   7   4       47.82       37.50      8.22 o 
   6   7   4       50.41       36.56      9.16 o 
   7   7   4      558.22      515.20     21.61 o 
   8   7   4      390.40      353.38     19.63 o 
   9   7   4      388.23      406.61     22.50 o 
  10   7   4       21.29       12.81     12.86 o 
  11   7   4       29.85       33.38     14.50 o 
  -6   8   4       58.54       68.84     14.23 o 
  -5   8   4       44.30       38.20      8.80 o 
  -4   8   4      135.38      138.88     12.83 o 
  -3   8   4      107.63      106.23      8.64 o 
  -2   8   4       19.99       12.66      5.85 o 
  -1   8   4      281.91      336.71     16.94 o 
   0   8   4      568.13      557.82     21.00 o 
   1   8   4      883.74      940.77     28.04 o 
   2   8   4      498.62      514.17     20.56 o 
   3   8   4      208.01      195.63     13.53 o 
   4   8   4       20.28       12.90      6.29 o 
   5   8   4        7.68        9.41      6.26 o 
   6   8   4      549.81      553.85     22.40 o 
   7   8   4      346.07      348.42     18.80 o 
   8   8   4       96.18       94.92     14.11 o 
   9   8   4        0.84       -0.28     11.76 o 
  10   8   4       16.07       13.12     13.13 o 
  -5   9   4        0.11        4.83      8.56 o 
  -4   9   4        3.40        2.65      7.92 o 
  -3   9   4       19.78       11.67      7.31 o 
  -2   9   4       44.23       41.31      7.44 o 
  -1   9   4      238.62      228.18     16.52 o 
   0   9   4      420.60      426.49     20.17 o 
   1   9   4      553.90      638.84     24.21 o 
   2   9   4      494.51      477.36     21.26 o 
   3   9   4     1118.64     1182.96     34.32 o 
   4   9   4        1.98       -0.95      6.90 o 
   5   9   4      148.94      133.94     15.15 o 
   6   9   4       37.47       34.34      8.84 o 
   7   9   4       60.67       61.57     12.75 o 
   8   9   4       79.72       76.09     14.54 o 
   9   9   4       57.92       49.03     14.14 o 
  10   9   4        1.71        2.82     12.57 o 
  -5  10   4        2.01        0.03      9.41 o 
  -4  10   4        8.73       16.09      9.22 o 
  -3  10   4       69.28       67.45      9.94 o 
  -2  10   4      253.35      230.89     17.02 o 
  -1  10   4      161.34      146.66     15.25 o 
   0  10   4        1.20        0.27      9.95 o 
   1  10   4      103.54      127.08     14.34 o 
   2  10   4      328.54      309.74     19.16 o 
   3  10   4       28.20       35.96     11.13 o 
   4  10   4       51.50       48.63     12.22 o 
   5  10   4      150.26      158.81     41.31 o 
   6  10   4      199.68      198.07     22.75 o 
   7  10   4      174.50      181.23     24.48 o 
   8  10   4      120.29      144.27     16.76 o 
   9  10   4       15.51       10.81     13.18 o 
  -4  11   4       68.60       80.73     12.18 o 
  -3  11   4       58.65       69.64     11.04 o 
  -2  11   4       35.27       40.20      9.26 o 
  -1  11   4       71.59       87.66     15.53 o 
   0  11   4       11.14       13.99     11.91 o 
   1  11   4        0.33       -1.23     11.48 o 
   2  11   4        7.39       13.02     11.92 o 
   3  11   4       47.78       27.26     12.73 o 
   4  11   4        9.17        5.49     11.86 o 
   5  11   4        8.43       18.15     13.36 o 
   6  11   4      100.58       88.16     20.16 o 
   7  11   4       83.10       74.69     17.69 o 
   8  11   4       48.76       40.48     17.76 o 
  -2  12   4      143.36      142.87     12.85 o 
  -1  12   4      117.76      121.21     19.45 o 
   0  12   4       28.39       29.67     14.95 o 
   1  12   4       62.80       78.17     16.25 o 
   2  12   4       41.01       34.27     14.58 o 
   3  12   4       79.64       59.09     15.64 o 
   4  12   4       23.16       28.20     14.64 o 
   5  12   4        0.26        6.50     14.39 o 
   6  12   4        0.83        4.09     15.28 o 
   1  13   4       29.70       17.65     16.50 o 
   2  13   4       24.97       20.36     15.92 o 
  -1  -9   5      139.61      129.92     12.37 o 
   0  -9   5       72.94       87.46     11.67 o 
   1  -9   5       65.45       81.53     11.29 o 
   2  -9   5       59.06       72.54     16.71 o 
   3  -9   5       30.11       16.12     14.63 o 
   4  -9   5      122.01      124.03     18.27 o 
   5  -9   5      107.33      118.88     18.61 o 
  -3  -8   5        0.24      -10.31     12.20 o 
  -2  -8   5       47.15       35.12     12.11 o 
  -1  -8   5       77.94       92.47     10.72 o 
   0  -8   5       51.45       61.19      9.70 o 
   1  -8   5       91.25       96.85     10.34 o 
   2  -8   5       54.90       66.54      9.47 o 
   3  -8   5      176.80      175.36     17.93 o 
   4  -8   5      249.92      253.67     20.55 o 
   5  -8   5      140.89      133.78     17.53 o 
   6  -8   5       22.98       24.78     14.48 o 
   7  -8   5       15.01       27.32     15.02 o 
  -4  -7   5       50.24       66.99     15.19 o 
  -3  -7   5      172.05      182.69     17.92 o 
  -2  -7   5      137.96      148.55     11.29 o 
  -1  -7   5      299.17      281.19     38.86 o 
   0  -7   5        0.25       -0.29      6.83 o 
   1  -7   5      180.26      196.79     11.07 o 
   2  -7   5      244.22      256.71     11.88 o 
   3  -7   5        9.95       12.89     10.82 o 
   4  -7   5      105.68       89.21     13.95 o 
   5  -7   5       24.05       41.05     12.62 o 
   6  -7   5      186.83      218.80     19.16 o 
   7  -7   5      202.90      195.31     19.53 o 
   8  -7   5      154.93      143.30     19.11 o 
   9  -7   5       50.65       75.52     16.91 o 
  -5  -6   5      122.83      130.64     16.70 o 
  -4  -6   5       61.02       83.87     14.78 o 
  -3  -6   5       17.47       27.69     11.91 o 
  -2  -6   5        4.20        5.79      6.97 o 
  -1  -6   5       29.73       32.81      9.03 o 
   0  -6   5      112.94      143.36     11.10 o 
   1  -6   5      164.57      157.65      9.44 o 
   2  -6   5       85.81       90.64      7.15 o 
   3  -6   5      104.93      104.69     10.61 o 
   4  -6   5      391.22      392.25     15.79 o 
   5  -6   5       19.94       18.73      8.07 o 
   6  -6   5       24.10       46.50     12.18 o 
   7  -6   5      161.85      154.64     16.67 o 
   8  -6   5      180.87      173.98     18.56 o 
   9  -6   5       81.58       70.70     16.51 o 
  -6  -5   5       85.36       66.32     15.05 o 
  -5  -5   5       11.57       18.82     12.53 o 
  -4  -5   5       42.74       54.18     12.91 o 
  -3  -5   5      381.73      376.77     20.22 o 
  -2  -5   5      737.72      840.69     27.91 o 
  -1  -5   5      380.46      399.63     12.89 o 
   0  -5   5      184.75      208.74     12.47 o 
   1  -5   5      320.93      330.58     13.41 o 
   2  -5   5       83.47       96.42      6.60 o 
   3  -5   5      694.63      695.69     13.77 o 
   4  -5   5     1975.07     1878.94     25.55 o 
   5  -5   5       25.16       26.00      8.24 o 
   6  -5   5       53.57       44.87      8.78 o 
   7  -5   5       35.70       41.57      9.33 o 
   8  -5   5      153.00      137.95     16.09 o 
   9  -5   5      105.73      110.72     16.66 o 
  10  -5   5        0.81       -0.12     13.29 o 
  -7  -4   5        3.57       15.40     13.91 o 
  -6  -4   5        8.31       13.76     12.94 o 
  -5  -4   5       36.63       42.42     12.67 o 
  -4  -4   5        0.28       13.00     10.07 o 
  -3  -4   5       43.59       32.13     10.09 o 
  -2  -4   5      179.51      170.50      9.16 o 
  -1  -4   5      346.68      336.16     11.19 o 
   0  -4   5      352.91      367.21      9.47 o 
   1  -4   5      230.78      229.71      7.85 o 
   2  -4   5      171.61      178.87      7.59 o 
   3  -4   5     1104.10     1115.75     16.89 o 
   4  -4   5     1471.27     1458.24     20.22 o 
   5  -4   5      551.61      540.29     15.73 o 
   6  -4   5      100.87      110.36      9.62 o 
   7  -4   5       46.89       44.53      8.77 o 
   8  -4   5       67.49       86.08     10.79 o 
   9  -4   5      215.06      218.23     18.84 o 
  10  -4   5       79.10       69.30     15.38 o 
  11  -4   5       23.50       21.78     14.31 o 
  -7  -3   5       11.34       16.21     13.41 o 
  -6  -3   5       27.59       37.03     12.87 o 
  -5  -3   5       70.74       77.85     12.83 o 
  -4  -3   5      365.15      347.16     18.56 o 
  -3  -3   5       89.73       81.08     11.10 o 
  -2  -3   5       10.92       11.61      4.24 o 
  -1  -3   5      203.51      209.72      8.48 o 
   0  -3   5       80.57       76.99      5.00 o 
   1  -3   5      158.52      163.07      8.60 o 
   2  -3   5      222.81      228.92      7.09 o 
   3  -3   5      275.32      252.78      7.30 o 
   4  -3   5      744.22      697.29     11.98 o 
   5  -3   5      949.65      950.51     20.05 o 
   6  -3   5      384.09      368.54     23.33 o 
   7  -3   5      209.53      218.81     11.84 o 
   8  -3   5      342.33      309.83     14.75 o 
   9  -3   5      171.16      178.26     13.18 o 
  10  -3   5      114.18      129.03     16.29 o 
  11  -3   5      160.66      169.62     19.88 o 
  -8  -2   5        3.48       13.76     13.92 o 
  -7  -2   5       55.63       67.48     14.42 o 
  -6  -2   5       91.80       90.69     13.96 o 
  -5  -2   5       83.32       87.47     12.89 o 
  -4  -2   5      951.34     1021.53     30.93 o 
  -3  -2   5      793.57      800.28     25.83 o 
  -2  -2   5      219.30      225.97     10.32 o 
  -1  -2   5      124.58      148.36      8.44 o 
   0  -2   5        5.02        7.09      3.10 o 
   1  -2   5      410.26      483.57      9.39 o 
   2  -2   5       21.18       20.94      3.19 o 
   3  -2   5       35.00       54.86      3.97 o 
   4  -2   5       48.22       71.35      4.32 o 
   5  -2   5      333.71      309.90     10.71 o 
   6  -2   5      348.12      339.26     12.00 o 
   7  -2   5      274.96      273.39     15.06 o 
   8  -2   5      240.83      242.17     20.81 o 
   9  -2   5      154.73      161.48     12.23 o 
  10  -2   5      137.52      144.19     19.98 o 
  11  -2   5      119.73      166.79     19.08 o 
  12  -2   5      140.61      139.37     19.57 o 
  -8  -1   5        5.98       14.14     13.48 o 
  -7  -1   5       21.43       27.69     13.00 o 
  -6  -1   5      131.28      117.09     14.32 o 
  -5  -1   5        2.14        0.93      9.05 o 
  -4  -1   5      468.51      488.35     20.72 o 
  -3  -1   5      371.24      398.62     18.15 o 
  -2  -1   5      540.19      531.89     19.29 o 
  -1  -1   5     2631.52     2676.34     30.90 o 
   0  -1   5     2775.33     2900.83     32.07 o 
   1  -1   5     2004.29     2000.64     23.18 o 
   2  -1   5      150.19      131.28      6.29 o 
   3  -1   5      465.56      492.16     10.41 o 
   4  -1   5        0.66       -0.52      2.56 o 
   5  -1   5        5.11        8.73      4.24 o 
   6  -1   5        0.01        0.44      4.48 o 
   7  -1   5       69.97       76.23      7.44 o 
   8  -1   5        9.72        6.26      6.25 o 
   9  -1   5       58.59       42.24      8.54 o 
  10  -1   5      137.87      139.47     21.04 o 
  11  -1   5      193.92      200.08     19.79 o 
  12  -1   5      167.60      198.11     20.52 o 
  -8   0   5       12.53        1.76     13.17 o 
  -7   0   5       54.29       30.89     12.78 o 
  -6   0   5       10.35        7.30     10.41 o 
  -5   0   5       41.26       36.56     10.11 o 
  -4   0   5        3.43        5.06      7.89 o 
  -3   0   5      531.48      554.74     19.59 o 
  -2   0   5      539.43      490.48     10.62 o 
  -1   0   5      937.02      885.40     16.52 o 
   0   0   5     1035.23      944.16     23.19 o 
   1   0   5     1663.97     1562.69     18.25 o 
   2   0   5      107.68       81.76      6.95 o 
   3   0   5     1746.15     1735.85     28.85 o 
   4   0   5       33.88       50.35      3.20 o 
   5   0   5      445.77      412.37     10.95 o 
   6   0   5      869.09      831.89     17.37 o 
   7   0   5      264.15      243.30     13.59 o 
   8   0   5      169.96      156.49      9.87 o 
   9   0   5       25.83       33.28      7.84 o 
  10   0   5       53.27       36.69      9.51 o 
  11   0   5       29.87       25.11     10.11 o 
  12   0   5       11.84        0.08     12.86 o 
  -8   1   5      265.12      275.93     21.97 o 
  -7   1   5       62.96       63.10     13.37 o 
  -6   1   5       34.37       53.15     11.67 o 
  -5   1   5      106.87       83.75     11.47 o 
  -4   1   5        3.07        0.75      6.95 o 
  -3   1   5      188.32      169.38     11.44 o 
  -2   1   5      127.42      129.45      5.78 o 
  -1   1   5      535.01      509.71      9.23 o 
   0   1   5      119.11      103.20      7.71 o 
   1   1   5      766.41      708.36     18.01 o 
   2   1   5      522.56      482.98     13.40 o 
   3   1   5      454.20      398.13      9.45 o 
   4   1   5     1071.65      978.18     14.34 o 
   5   1   5     1024.23      934.62     12.38 o 
   6   1   5     2661.19     2605.22     38.82 o 
   7   1   5     1508.77     1494.17     33.27 o 
   8   1   5     2354.62     2237.08     36.57 o 
   9   1   5       55.90       58.32      7.95 o 
  10   1   5       71.61       69.85      9.66 o 
  11   1   5      102.15       93.30     15.10 o 
  12   1   5        8.16       -1.10     12.75 o 
  -8   2   5        7.66       14.62     13.40 o 
  -7   2   5      196.14      215.28     18.52 o 
  -6   2   5      180.28      199.84     16.01 o 
  -5   2   5      235.35      237.93     15.37 o 
  -4   2   5       37.81       34.99      9.11 o 
  -3   2   5      152.12      138.11     10.98 o 
  -2   2   5        0.63       10.89     14.15 o 
  -1   2   5     1312.76     1331.82     18.90 o 
   0   2   5      109.06      121.63      7.85 o 
   1   2   5        1.39       -3.07      3.66 o 
   2   2   5        5.45        6.36      1.94 o 
   3   2   5      115.74      132.32      9.90 o 
   4   2   5      345.43      286.82      6.20 o 
   5   2   5     1112.41     1146.05     14.83 o 
   6   2   5     1389.01     1328.43     22.95 o 
   7   2   5     1189.52     1190.19     22.32 o 
   8   2   5      480.07      484.06     23.01 o 
   9   2   5      168.92      183.48     10.64 o 
  10   2   5      410.06      393.38     20.59 o 
  11   2   5      131.90      113.75     14.94 o 
  12   2   5       89.99       76.70     15.41 o 
  -8   3   5       67.13       54.58     15.99 o 
  -7   3   5      296.36      315.70     20.51 o 
  -6   3   5       89.55       85.78     12.97 o 
  -5   3   5      271.52      324.94     18.15 o 
  -4   3   5      303.21      264.31     15.34 o 
  -3   3   5       34.05       30.42      7.97 o 
  -2   3   5     1365.37     1366.32     21.06 o 
  -1   3   5     1862.22     1791.24     24.86 o 
   0   3   5      797.21      797.95     12.57 o 
   1   3   5      702.60      618.59     26.99 o 
   2   3   5      504.76      630.85     14.34 o 
   3   3   5      952.12     1122.09     16.68 o 
   4   3   5       98.82       98.39      4.66 o 
   5   3   5        2.10        0.68      3.19 o 
   6   3   5      171.37      179.70      8.10 o 
   7   3   5       37.01       35.11      5.54 o 
   8   3   5        2.46       10.23      5.50 o 
   9   3   5      239.26      237.04     23.32 o 
  10   3   5      123.79      136.93     14.11 o 
  11   3   5      170.28      143.79     16.70 o 
  12   3   5      174.32      157.23     17.51 o 
  -7   4   5       25.44       21.04     12.67 o 
  -6   4   5       41.41       52.24     11.64 o 
  -5   4   5       12.95       19.77      9.00 o 
  -4   4   5      159.44      153.96     12.66 o 
  -3   4   5       99.13      100.64     10.38 o 
  -2   4   5     1920.82     1753.57     26.22 o 
  -1   4   5      360.40      327.29     10.23 o 
   0   4   5      868.09      741.28     12.97 o 
   1   4   5     2374.82     2415.53     31.98 o 
   2   4   5     1220.67     1231.51     16.11 o 
   3   4   5      941.10      974.71     21.99 o 
   4   4   5      695.36      729.23     18.92 o 
   5   4   5       43.60       27.80      4.26 o 
   6   4   5      128.65      152.93     14.26 o 
   7   4   5      103.87       90.26     12.45 o 
   8   4   5       67.60       65.09      7.34 o 
   9   4   5       22.30       20.10      9.67 o 
  10   4   5       61.64       67.12     13.02 o 
  11   4   5       29.01       22.71     12.93 o 
  12   4   5       76.39       66.91     15.72 o 
  -7   5   5       18.58       34.94     13.76 o 
  -6   5   5        4.26        2.19     10.04 o 
  -5   5   5       74.92       84.69     11.76 o 
  -4   5   5       11.65       17.77      8.77 o 
  -3   5   5      372.32      347.16     16.76 o 
  -2   5   5      199.46      200.89      8.26 o 
  -1   5   5      368.34      337.35      9.55 o 
   0   5   5       82.22       63.75      4.91 o 
   1   5   5     1279.21     1364.09     31.34 o 
   2   5   5     1244.05     1275.74     21.74 o 
   4   5   5      674.63      663.34     18.91 o 
   5   5   5      667.79      668.51     19.82 o 
   6   5   5       37.79       30.66      5.13 o 
   7   5   5       24.46       22.80      5.34 o 
   8   5   5      658.85      569.14     22.13 o 
   9   5   5       40.70       69.13     11.47 o 
  10   5   5       90.67       87.56     14.48 o 
  11   5   5        2.66       -0.90     12.59 o 
  12   5   5        2.78       -3.27     13.40 o 
  -7   6   5        6.09        8.21     12.75 o 
  -6   6   5       20.82       23.36     11.56 o 
  -5   6   5       31.75       42.90     11.13 o 
  -4   6   5       52.44       42.73     10.13 o 
  -3   6   5       48.56       59.82      6.66 o 
  -2   6   5        0.94       -1.00      4.54 o 
  -1   6   5       88.91       74.96      5.89 o 
   0   6   5        1.80        1.74      4.10 o 
   1   6   5       38.78       37.17      4.91 o 
   2   6   5     1259.32     1391.56     31.56 o 
   3   6   5     1076.37     1134.19     30.09 o 
   4   6   5      561.21      524.28     17.42 o 
   5   6   5      418.28      405.37     16.00 o 
   6   6   5      115.58      114.94      7.69 o 
   7   6   5      101.83      113.30     11.35 o 
   8   6   5      548.09      565.92     22.76 o 
   9   6   5      201.97      245.22     17.74 o 
  10   6   5      123.71      108.66     15.44 o 
  11   6   5       13.55       15.10     11.95 o 
  12   6   5       30.88       30.48     14.12 o 
  -6   7   5      302.28      320.46     21.26 o 
  -5   7   5      230.64      221.24     16.94 o 
  -4   7   5      174.22      212.19     15.70 o 
  -3   7   5      171.69      194.17      9.87 o 
  -2   7   5       94.65      105.76      8.69 o 
  -1   7   5       78.42       82.49      6.74 o 
   0   7   5       78.37       83.68     10.05 o 
   1   7   5        8.67       19.90      6.77 o 
   2   7   5       53.12       67.26      8.49 o 
   3   7   5      126.33      153.54     10.35 o 
   4   7   5      235.13      236.77     10.33 o 
   5   7   5      465.85      462.89     18.20 o 
   6   7   5      280.74      305.21     15.97 o 
   7   7   5       41.41       32.28      9.52 o 
   8   7   5       86.05      105.30     13.09 o 
   9   7   5      411.90      376.83     21.48 o 
  10   7   5      119.68      109.54     15.93 o 
  11   7   5       58.22       23.98     13.60 o 
  -6   8   5      134.61      144.73     17.10 o 
  -5   8   5      202.52      203.69     17.84 o 
  -4   8   5      154.62      151.87     15.11 o 
  -3   8   5      152.92      163.01     24.32 o 
  -2   8   5      156.27      161.30      9.51 o 
  -1   8   5       27.61       30.09      6.42 o 
   0   8   5      453.30      503.22     15.09 o 
   1   8   5       76.76       81.50     10.65 o 
   2   8   5       53.63       63.41      9.87 o 
   3   8   5      186.66      186.50     13.97 o 
   4   8   5      909.16      883.94     21.15 o 
   5   8   5      224.60      218.43     18.77 o 
   6   8   5      193.93      181.28     14.11 o 
   7   8   5        2.00       -0.54      8.61 o 
   8   8   5      167.15      150.11     14.77 o 
   9   8   5      213.78      148.68     16.82 o 
  10   8   5      113.45       85.78     15.68 o 
  11   8   5       47.91       30.38     14.27 o 
  -6   9   5       22.15       21.40     15.13 o 
  -5   9   5       33.67       30.05     13.53 o 
  -4   9   5      166.13      139.54     16.08 o 
  -3   9   5      143.83      143.20     10.58 o 
  -2   9   5       75.57       79.74      8.71 o 
  -1   9   5        3.02        0.72      6.30 o 
   0   9   5      237.18      264.01     17.39 o 
   1   9   5      948.12      962.12     29.77 o 
   2   9   5      570.71      574.78     23.09 o 
   3   9   5      562.42      582.39     22.99 o 
   4   9   5       47.93       47.01      8.52 o 
   5   9   5        4.97        0.53      7.08 o 
   6   9   5       20.76       27.82      8.27 o 
   7   9   5      166.33      153.81     15.44 o 
   8   9   5       22.50       18.32     12.08 o 
   9   9   5        0.01       -2.75     11.98 o 
  10   9   5       22.88        4.96     13.76 o 
  -5  10   5        0.11        1.15     14.44 o 
  -4  10   5        5.27       18.96     14.03 o 
  -3  10   5       13.08       16.60     12.59 o 
  -2  10   5        0.12        2.61      7.87 o 
  -1  10   5       24.26       35.25      8.41 o 
   0  10   5       40.46       41.45     11.75 o 
   1  10   5      398.26      360.97     19.89 o 
   2  10   5      632.73      683.34     26.88 o 
   3  10   5      247.53      263.73     18.37 o 
   4  10   5      107.21      117.60     14.27 o 
   5  10   5      243.16      202.88     47.74 o 
   6  10   5       27.59       34.28     10.92 o 
   7  10   5      159.32      187.50     23.90 o 
   8  10   5      151.97      135.65     19.55 o 
   9  10   5       24.60       36.97     14.54 o 
  -3  11   5        0.23        0.32     13.18 o 
  -2  11   5        5.41       -2.51      8.72 o 
  -1  11   5       28.88       27.28      9.23 o 
   0  11   5       39.06       29.42     13.40 o 
   1  11   5       20.57        9.47     12.00 o 
   2  11   5       55.93       66.76     14.11 o 
   3  11   5        2.19       -0.44     12.14 o 
   4  11   5      144.41      135.55     17.29 o 
   5  11   5       96.56      100.40     16.78 o 
   6  11   5      102.22      100.61     35.47 o 
   7  11   5       56.61       71.81     27.84 o 
   8  11   5       43.30       37.56     14.23 o 
  -2  12   5       28.21       31.72     10.32 o 
  -1  12   5       58.91       61.31     10.90 o 
   0  12   5       22.37       29.96     15.97 o 
   1  12   5       31.40       17.84     13.95 o 
   2  12   5       31.74       30.12     14.08 o 
   3  12   5        0.23       -2.37     12.86 o 
   4  12   5        3.31        7.31     14.81 o 
   5  12   5       33.59       37.71     15.60 o 
   6  12   5       14.98       10.97     15.81 o 
   2  13   5       77.84       63.97     17.89 o 
   3  13   5       80.83       59.32     17.29 o 
  -1  -8   6       68.59       68.62     15.06 o 
   0  -8   6       37.44       30.68     13.36 o 
   1  -8   6      169.81      161.43     16.88 o 
   2  -8   6       71.61       59.76     10.54 o 
   3  -8   6       58.01       51.34     15.37 o 
   4  -8   6       22.81       22.25     14.50 o 
   5  -8   6       20.28       12.46     14.16 o 
   6  -8   6      122.92      153.93     20.69 o 
  -3  -7   6       44.33       28.46     14.50 o 
  -2  -7   6        4.05       12.46     13.01 o 
  -1  -7   6       37.60       25.36     12.57 o 
   0  -7   6      121.01      113.36     14.58 o 
   1  -7   6      121.65       99.22     13.20 o 
   2  -7   6      150.15      179.50     11.82 o 
   3  -7   6      190.99      182.32     18.16 o 
   4  -7   6      170.59      185.82     14.09 o 
   5  -7   6      117.35      113.74     15.95 o 
   6  -7   6      112.72      131.59     18.33 o 
   7  -7   6      184.53      174.99     19.49 o 
   8  -7   6       76.18      103.25     18.08 o 
  -4  -6   6        0.67        5.11     13.28 o 
  -3  -6   6        6.76        6.54     12.23 o 
  -2  -6   6      462.66      455.97     23.79 o 
  -1  -6   6      449.69      447.61     22.34 o 
   0  -6   6       88.06       83.10     12.61 o 
   1  -6   6       39.53       38.40     10.21 o 
   2  -6   6       40.54       55.80      9.42 o 
   3  -6   6      271.48      268.25     14.83 o 
   4  -6   6       25.08       18.79      8.57 o 
   5  -6   6        1.63        8.67      8.80 o 
   6  -6   6      143.06      123.84     20.53 o 
   7  -6   6      219.96      239.89     15.81 o 
   8  -6   6      104.86      110.63     16.95 o 
   9  -6   6      153.71      168.69     20.64 o 
  -5  -5   6      124.29      116.21     17.19 o 
  -4  -5   6      175.27      212.89     19.14 o 
  -3  -5   6      110.62      128.93     15.61 o 
  -2  -5   6      352.89      373.77     20.95 o 
  -1  -5   6      234.58      261.06     17.23 o 
   0  -5   6       56.84       52.73     10.43 o 
   1  -5   6       11.22       16.08      6.92 o 
   2  -5   6        6.66        7.31      5.11 o 
   3  -5   6        8.64        7.56      5.14 o 
   4  -5   6      248.78      235.10     12.21 o 
   5  -5   6      142.59      133.03     11.36 o 
   6  -5   6       42.44       44.17      9.35 o 
   7  -5   6      198.32      209.87     18.84 o 
   8  -5   6      244.72      207.58     14.84 o 
   9  -5   6       62.64       47.66     14.69 o 
  10  -5   6       22.62       42.20     15.50 o 
  -6  -4   6       90.88       79.39     16.27 o 
  -5  -4   6       15.06        9.24     12.78 o 
  -4  -4   6       48.59       37.82     13.08 o 
  -3  -4   6       89.84       94.86     13.69 o 
  -2  -4   6      154.81      151.12     14.50 o 
  -1  -4   6      369.45      382.84     19.18 o 
   0  -4   6      182.34      215.68     14.48 o 
   1  -4   6      242.94      264.72      8.74 o 
   2  -4   6       55.45       63.44      8.68 o 
   3  -4   6     1142.56     1138.09     17.77 o 
   4  -4   6       73.60       84.27     11.43 o 
   5  -4   6      920.40      870.01     20.45 o 
   6  -4   6      296.88      298.68     13.54 o 
   7  -4   6       50.09       45.30      9.06 o 
   8  -4   6        0.09       -1.26      8.72 o 
   9  -4   6        0.83        1.05      9.54 o 
  10  -4   6       94.74       64.20     15.61 o 
  11  -4   6       32.13       37.95     14.99 o 
  -6  -3   6       17.80        8.52     13.05 o 
  -5  -3   6        1.20       -6.28     11.45 o 
  -4  -3   6        1.63        9.51     10.68 o 
  -3  -3   6        0.38        1.37      8.26 o 
  -2  -3   6        8.75       24.29      9.51 o 
  -1  -3   6      236.93      251.37     15.17 o 
   0  -3   6      194.92      225.63     12.61 o 
   1  -3   6      224.45      231.36      8.04 o 
   2  -3   6      794.08      799.97     13.80 o 
   3  -3   6     1032.80      995.23     24.98 o 
   4  -3   6      256.43      247.24      8.08 o 
   5  -3   6      488.09      487.42     23.46 o 
   6  -3   6      591.37      642.01     17.13 o 
   7  -3   6       78.44       92.07     17.05 o 
   8  -3   6      323.07      315.20     33.98 o 
   9  -3   6      146.94      145.29     13.37 o 
  10  -3   6       19.18       33.09     10.80 o 
  11  -3   6        0.11       -9.08     13.13 o 
  -7  -2   6       49.38       62.36     15.83 o 
  -6  -2   6       92.24       67.99     13.73 o 
  -5  -2   6      106.17       90.42     14.23 o 
  -4  -2   6        3.71        1.68      9.84 o 
  -3  -2   6      166.13      163.78     14.44 o 
  -2  -2   6       35.39       47.99     10.29 o 
  -1  -2   6        3.95        8.15      5.34 o 
   0  -2   6        3.51        5.48      4.66 o 
   1  -2   6        2.62       10.66      3.57 o 
   2  -2   6      197.89      222.04      7.18 o 
   3  -2   6      238.26      222.33      7.10 o 
   4  -2   6      342.34      332.99      8.30 o 
   5  -2   6      299.33      301.09     13.12 o 
   6  -2   6      712.33      717.74     17.40 o 
   7  -2   6      437.33      460.93     15.09 o 
   8  -2   6      532.34      503.19     26.48 o 
   9  -2   6      154.34      137.29     15.98 o 
  10  -2   6      169.00      171.73     37.52 o 
  11  -2   6       18.44       22.18     11.19 o 
  12  -2   6       40.64       41.29     15.69 o 
  -7  -1   6       94.77      106.65     16.97 o 
  -6  -1   6       73.04       80.39     15.09 o 
  -5  -1   6      197.59      203.66     17.10 o 
  -4  -1   6       52.43       55.36     10.80 o 
  -3  -1   6      458.13      455.68     20.34 o 
  -2  -1   6      872.08      874.77     27.29 o 
  -1  -1   6      791.40      841.37     17.90 o 
   0  -1   6      148.92      149.21      7.92 o 
   1  -1   6       83.12       82.70      6.29 o 
   2  -1   6       34.41       45.84      3.76 o 
   3  -1   6      129.80      135.81      6.99 o 
   4  -1   6       45.07       49.59      4.02 o 
   5  -1   6      503.79      493.67     19.42 o 
   6  -1   6      309.08      328.35     11.52 o 
   7  -1   6      364.59      379.90     21.55 o 
   8  -1   6      231.09      231.54     12.87 o 
   9  -1   6      106.47      126.65     10.87 o 
  10  -1   6      180.08      183.54     18.82 o 
  11  -1   6       67.85       73.27     12.74 o 
  12  -1   6       79.87       81.59     17.07 o 
  -7   0   6       10.39       10.57     13.59 o 
  -6   0   6       36.17       57.90     13.28 o 
  -5   0   6       99.46      104.77     13.92 o 
  -4   0   6       93.33      120.58     13.17 o 
  -3   0   6       44.42       28.86      9.32 o 
  -2   0   6      833.62      778.75     24.56 o 
  -1   0   6      452.23      469.63     17.35 o 
   0   0   6     1891.81     1866.77     40.06 o 
   1   0   6     1485.92     1498.30     24.58 o 
   2   0   6      549.02      564.98      9.20 o 
   3   0   6       55.30       61.07      3.81 o 
   4   0   6        2.59       29.73      3.40 o 
   5   0   6       52.31       74.95      5.90 o 
   6   0   6        0.04        5.61      4.77 o 
   7   0   6       46.28       66.23      7.40 o 
   8   0   6       30.23       24.07      8.72 o 
   9   0   6      176.10      180.53     11.44 o 
  10   0   6       12.35       13.10      8.30 o 
  11   0   6      166.70      147.70     13.75 o 
  12   0   6      175.90      212.15     21.36 o 
  -7   1   6       65.78       47.92     14.69 o 
  -6   1   6        7.86       -1.05     11.25 o 
  -5   1   6       11.95       13.71     10.31 o 
  -4   1   6       21.96       36.46     10.06 o 
  -3   1   6        1.55        8.30      8.36 o 
  -2   1   6      450.55      433.10     17.97 o 
  -1   1   6      787.54      799.13     23.50 o 
   0   1   6     1156.49     1191.03     28.90 o 
   1   1   6     1721.22     1839.23     38.33 o 
   2   1   6     2667.45     2721.98     51.04 o 
   3   1   6      144.99      153.17      6.80 o 
   4   1   6       88.41      107.68      4.57 o 
   5   1   6     1063.94     1146.05     15.25 o 
   6   1   6      946.97      990.47     42.24 o 
   7   1   6      281.42      312.91     11.62 o 
   8   1   6       54.19       68.58     11.04 o 
   9   1   6      451.46      452.42     15.50 o 
  10   1   6       38.71       37.49      8.50 o 
  11   1   6        3.96        5.09      9.14 o 
  12   1   6       17.10       12.11     14.05 o 
  -7   2   6      193.31      129.53     16.99 o 
  -6   2   6      130.75      132.76     15.58 o 
  -5   2   6       21.30       27.05     11.17 o 
  -4   2   6        2.60        0.34      8.40 o 
  -3   2   6       34.14       54.72     10.14 o 
  -2   2   6       99.93      127.59     10.51 o 
  -1   2   6       27.78       32.17      7.23 o 
   0   2   6      116.35      132.74      9.45 o 
   1   2   6      296.76      304.86     12.51 o 
   2   2   6      698.34      681.27     18.39 o 
   3   2   6      479.21      481.46      9.10 o 
   4   2   6      356.66      343.51      7.30 o 
   5   2   6      993.73     1016.99     14.05 o 
   6   2   6      783.05      818.95     16.98 o 
   7   2   6     1661.26     1664.02     28.61 o 
   8   2   6     1324.88     1366.42     25.95 o 
   9   2   6       34.34       46.63      7.76 o 
  10   2   6      209.16      210.97     12.30 o 
  11   2   6        0.36        6.97     11.12 o 
  12   2   6        4.08        8.80     12.86 o 
  -7   3   6      159.73      178.06     18.95 o 
  -6   3   6      191.16      181.63     17.13 o 
  -5   3   6       50.04       64.98     12.47 o 
  -4   3   6       58.49       61.62     10.73 o 
  -3   3   6        6.85        0.16      7.66 o 
  -2   3   6      109.28      110.20     10.49 o 
  -1   3   6      179.49      159.00     10.61 o 
   0   3   6      450.92      488.07     16.55 o 
   1   3   6      350.76      332.33     13.36 o 
   2   3   6        0.19        1.81      1.95 o 
   3   3   6        9.87        9.33      2.93 o 
   4   3   6       79.13      100.21      4.98 o 
   5   3   6      199.92      201.06      6.02 o 
   6   3   6      379.03      375.87      8.21 o 
   7   3   6     1213.13     1242.59     23.17 o 
   8   3   6       21.39       31.43      6.37 o 
   9   3   6      316.05      329.01     13.33 o 
  10   3   6      281.12      316.99     19.58 o 
  11   3   6      277.35      235.73     19.29 o 
  12   3   6       54.14       56.68     14.94 o 
  -7   4   6       38.65       51.75     14.70 o 
  -6   4   6      138.05      134.41     16.15 o 
  -5   4   6      143.52      141.10     14.44 o 
  -4   4   6       85.12      110.08     11.65 o 
  -3   4   6      123.38      122.98     12.18 o 
  -2   4   6     1134.06     1058.65     29.22 o 
  -1   4   6      242.97      295.42     14.82 o 
   0   4   6     1186.37     1222.90     29.92 o 
   1   4   6      143.78      156.91      5.50 o 
   2   4   6      535.14      563.32     10.88 o 
   3   4   6        0.33        3.23      3.06 o 
   4   4   6       96.06       96.73      8.10 o 
   5   4   6       69.12       79.33     12.91 o 
   6   4   6       51.58       45.15      5.88 o 
   7   4   6      210.62      240.27     10.48 o 
   8   4   6       53.08       49.06      7.17 o 
   9   4   6       57.28       69.75     11.57 o 
  10   4   6      203.64      221.85     17.58 o 
  11   4   6      251.99      204.17     18.80 o 
  12   4   6      159.14      140.91     18.79 o 
  -7   5   6        1.02       -2.82     14.85 o 
  -6   5   6       23.49       14.86     12.18 o 
  -5   5   6      123.24      104.15     13.89 o 
  -4   5   6       40.00       50.90     10.94 o 
  -3   5   6      592.91      579.47     21.90 o 
  -2   5   6      355.30      359.41     17.49 o 
  -1   5   6       96.44       92.28     10.00 o 
   0   5   6      406.80      420.21     16.38 o 
   1   5   6      274.86      274.65      8.14 o 
   2   5   6      881.69      908.16     15.85 o 
   3   5   6     2901.65     2992.79     40.22 o 
   4   5   6      459.02      421.86     12.66 o 
   5   5   6       79.51       69.83      7.95 o 
   6   5   6       28.75       32.99      5.67 o 
   7   5   6        2.70        8.34      5.15 o 
   8   5   6       15.85       18.12      6.34 o 
   9   5   6       22.51       21.85     10.43 o 
  10   5   6       34.62       30.59     12.35 o 
  11   5   6      118.52      115.13     16.80 o 
  12   5   6       78.29       64.39     16.50 o 
  -7   6   6        0.59       -7.26     13.60 o 
  -6   6   6       58.70       46.12     13.76 o 
  -5   6   6       17.43       19.45     11.39 o 
  -4   6   6        1.45       -3.86      9.51 o 
  -3   6   6       58.55       66.09     11.05 o 
  -2   6   6       64.69       69.43     10.09 o 
  -1   6   6       13.31       10.77      7.70 o 
   0   6   6       68.83       71.98      9.51 o 
   1   6   6      272.90      251.90      8.75 o 
   2   6   6      997.31     1036.23     18.54 o 
   3   6   6     3064.99     3163.83     37.32 o 
   4   6   6      722.24      721.04     20.71 o 
   5   6   6      535.13      548.38     18.76 o 
   6   6   6        5.94        9.09      6.93 o 
   7   6   6       77.68       79.73      7.52 o 
   8   6   6       27.35       15.58      9.01 o 
   9   6   6      137.69      142.17     14.67 o 
  10   6   6      260.64      198.34     18.16 o 
  11   6   6       39.90       55.16     15.19 o 
  12   6   6       12.09       25.08     14.98 o 
  -6   7   6       49.84       42.98     15.36 o 
  -5   7   6       26.31       45.49     13.32 o 
  -4   7   6       18.92       14.07     10.74 o 
  -3   7   6        4.91       14.44      9.84 o 
  -2   7   6        8.47        8.49      8.78 o 
  -1   7   6        1.21       -2.68      7.74 o 
   0   7   6       16.21       15.02      5.37 o 
   1   7   6       27.58       21.96      5.24 o 
   2   7   6      565.10      562.65     31.21 o 
   3   7   6     1076.21     1054.51     27.53 o 
   4   7   6      820.55      795.56     31.79 o 
   5   7   6      112.31      126.28     10.86 o 
   6   7   6       21.67       17.88      8.58 o 
   7   7   6      152.38      172.27     14.23 o 
   8   7   6       11.55       27.24     10.09 o 
   9   7   6      273.93      288.21     19.39 o 
  10   7   6      158.86      144.89     16.58 o 
  11   7   6       43.57       60.28     15.15 o 
  -6   8   6       24.06       19.65     15.29 o 
  -5   8   6      105.66      107.49     16.84 o 
  -4   8   6      103.60      108.17     14.91 o 
  -3   8   6      140.58      154.76     15.50 o 
  -2   8   6      209.70      210.60     16.13 o 
  -1   8   6       12.89       15.85      9.37 o 
   0   8   6        0.53       -1.41      5.39 o 
   1   8   6      188.27      211.25     10.03 o 
   2   8   6      508.09      522.77     19.77 o 
   3   8   6      287.52      302.44     15.77 o 
   4   8   6        2.98        1.87      6.21 o 
   5   8   6      287.98      283.80     12.44 o 
   6   8   6      440.56      446.24     20.12 o 
   7   8   6      239.25      218.39     15.49 o 
   8   8   6      169.86      143.65     14.97 o 
   9   8   6      132.01      124.03     15.84 o 
  10   8   6      222.74      195.45     19.27 o 
  11   8   6       67.39       48.13     15.29 o 
  -5   9   6       84.39       88.82     16.24 o 
  -4   9   6      141.70      146.30     17.39 o 
  -3   9   6      259.85      261.81     19.57 o 
  -2   9   6       79.27       81.66     13.56 o 
  -1   9   6      329.05      368.65     20.87 o 
   0   9   6       39.20       49.18      7.10 o 
   1   9   6       19.72       25.81      6.95 o 
   2   9   6        2.57        7.93      8.77 o 
   3   9   6       66.32       78.31     11.17 o 
   4   9   6        1.12        1.26      9.07 o 
   5   9   6       81.12       69.81      9.29 o 
   6   9   6       28.46       16.28     12.53 o 
   7   9   6        5.93       16.38     10.59 o 
   8   9   6       26.13       16.21     11.48 o 
   9   9   6        0.40       -5.79     11.60 o 
  10   9   6       46.95       42.33     15.24 o 
  -4  10   6       85.39       65.42     15.74 o 
  -3  10   6      144.53      166.55     18.08 o 
  -2  10   6       93.56      125.69     16.05 o 
  -1  10   6      185.04      238.17     19.30 o 
   0  10   6      144.32      146.73     10.43 o 
   1  10   6       50.42       48.72     11.48 o 
   2  10   6      588.72      633.69     25.52 o 
   3  10   6      147.12      149.88     14.94 o 
   4  10   6        7.32        9.36     10.45 o 
   5  10   6      155.84      161.75     24.84 o 
   6  10   6      111.19      110.46     16.71 o 
   7  10   6       42.97       38.30     10.71 o 
   8  10   6       23.96       24.97     14.86 o 
   9  10   6        3.34        6.92     13.48 o 
  -3  11   6        6.55       -1.56     13.83 o 
  -2  11   6        1.90        2.12     12.63 o 
  -1  11   6        5.02       -4.88     12.30 o 
   0  11   6       54.26       54.03      9.30 o 
   1  11   6        9.81        9.63     12.57 o 
   2  11   6      140.46      125.06     15.29 o 
   3  11   6       10.54       14.69     11.86 o 
   4  11   6      180.20      180.89     18.27 o 
   5  11   6       52.47       58.92     14.47 o 
   6  11   6      147.02      135.91     22.80 o 
   7  11   6       82.62       81.08     24.61 o 
   8  11   6       58.78       64.09     14.59 o 
  -1  12   6        4.98        5.40     13.16 o 
   0  12   6        1.21        9.56     13.41 o 
   1  12   6        0.01       -2.82     12.86 o 
   2  12   6       24.62        5.38     13.32 o 
   3  12   6       12.41       21.63     15.34 o 
   4  12   6       49.46       29.30     14.54 o 
   5  12   6       91.34       62.25     16.28 o 
   6  12   6       83.43       64.72     17.13 o 
  -1  -7   7        5.70        8.52     13.71 o 
   0  -7   7       54.61       57.64     14.55 o 
   1  -7   7       91.63       80.76     14.27 o 
   5  -7   7       94.33      125.62     22.99 o 
   6  -7   7       52.76       52.85     15.84 o 
   7  -7   7       79.31       92.19     17.82 o 
  -3  -6   7       65.74       43.10     15.19 o 
  -2  -6   7       47.88       56.86     14.81 o 
  -1  -6   7       23.07       19.15     12.85 o 
   0  -6   7       30.51       28.77     12.22 o 
   1  -6   7      130.81      119.37     14.52 o 
   2  -6   7      147.28      136.90     14.47 o 
   4  -6   7      169.87      181.72     13.96 o 
   5  -6   7       51.07       44.17     11.64 o 
   6  -6   7       62.74       71.43     13.28 o 
   7  -6   7      164.37      176.33     15.50 o 
   8  -6   7      105.48      121.31     14.55 o 
  -4  -5   7        0.78       10.43     14.08 o 
  -3  -5   7        4.88        9.36     13.14 o 
  -2  -5   7       83.74       93.66     15.07 o 
  -1  -5   7       99.28       92.32     14.03 o 
   0  -5   7       40.94       49.82     11.83 o 
   1  -5   7       17.78        0.31      9.96 o 
   2  -5   7       63.23       53.95     11.09 o 
   3  -5   7       81.83       89.92     14.90 o 
   4  -5   7        0.38        5.18      7.60 o 
   5  -5   7      162.74      172.90     12.21 o 
   6  -5   7       12.36       20.22      9.26 o 
   7  -5   7       63.33       61.83     11.45 o 
   8  -5   7       70.19       71.77     13.10 o 
   9  -5   7      104.84       87.71     13.54 o 
  -4  -4   7       31.05       39.23     14.54 o 
  -3  -4   7      129.61      142.04     16.79 o 
  -2  -4   7      170.39      184.07     17.11 o 
  -1  -4   7      187.79      202.94     16.59 o 
   0  -4   7      366.87      385.46     19.79 o 
   1  -4   7      208.52      232.74     15.85 o 
   2  -4   7        0.82        2.12      6.37 o 
   3  -4   7      348.13      316.46     12.78 o 
   4  -4   7      176.84      188.18     11.01 o 
   5  -4   7        0.13       -1.77      6.91 o 
   6  -4   7       10.74       12.10      7.34 o 
   7  -4   7       52.60       47.28      9.33 o 
   8  -4   7      294.82      218.95     14.63 o 
   9  -4   7       59.71       66.10     12.34 o 
  10  -4   7       49.53       61.94     13.38 o 
  -5  -3   7       25.41       23.30     13.83 o 
  -4  -3   7       39.08       32.19     13.53 o 
  -3  -3   7      102.25       90.24     14.32 o 
  -2  -3   7       97.35       72.59     12.42 o 
  -1  -3   7      169.02      171.31     14.42 o 
   0  -3   7      430.28      373.43     18.47 o 
   1  -3   7      352.79      324.05     21.85 o 
   2  -3   7      523.61      569.43     15.56 o 
   3  -3   7      460.82      463.38     13.90 o 
   4  -3   7       97.11      127.99      9.20 o 
   5  -3   7       30.06       38.66      7.45 o 
   6  -3   7       25.91       29.57      7.50 o 
   7  -3   7      311.95      285.80     13.29 o 
   8  -3   7       78.68       80.76     10.06 o 
   9  -3   7       28.75       13.55     10.00 o 
  10  -3   7       12.25       15.16     10.63 o 
  11  -3   7       31.87       37.07     12.69 o 
  -6  -2   7       38.93       49.46     15.25 o 
  -5  -2   7        0.09        8.82     12.43 o 
  -4  -2   7       20.87       15.95     12.12 o 
  -3  -2   7       56.16       55.64     12.54 o 
  -2  -2   7       37.22       42.23     11.16 o 
  -1  -2   7        2.28       -5.31      8.49 o 
   0  -2   7       23.16       18.21      6.50 o 
   1  -2   7      319.78      308.89     23.40 o 
   2  -2   7      841.31      843.23     18.20 o 
   3  -2   7      474.35      449.40     13.06 o 
   4  -2   7      287.01      289.86      9.54 o 
   5  -2   7      180.55      210.12     13.20 o 
   6  -2   7       41.88       44.20      8.57 o 
   7  -2   7      673.15      683.78     44.16 o 
   8  -2   7      683.83      641.08     21.85 o 
   9  -2   7      136.17      126.32     18.97 o 
  10  -2   7       66.11       42.96     10.90 o 
  11  -2   7        3.03        4.54     11.20 o 
  -6  -1   7      114.18      102.25     16.87 o 
  -5  -1   7      172.49      165.33     17.86 o 
  -4  -1   7      182.74      184.30     17.23 o 
  -3  -1   7        1.58        1.76      8.81 o 
  -2  -1   7      136.88      135.83     13.61 o 
  -1  -1   7        8.27       12.13      6.20 o 
   0  -1   7       20.98       20.42      8.48 o 
   1  -1   7        2.04       -1.17      4.88 o 
   2  -1   7       65.80       65.75     10.10 o 
   3  -1   7      226.24      236.62      9.75 o 
   4  -1   7      380.97      375.59     10.55 o 
   5  -1   7      346.36      369.05     11.89 o 
   6  -1   7      120.70      115.82      8.39 o 
   7  -1   7      629.32      602.74     23.01 o 
   8  -1   7      682.75      658.24     18.25 o 
   9  -1   7      254.86      256.80     13.75 o 
  10  -1   7      124.80      149.75     39.14 o 
  11  -1   7       35.73       42.35     11.55 o 
  12  -1   7       56.50       45.23     13.04 o 
  -6   0   7       97.61      120.24     17.30 o 
  -4   0   7       87.50       95.09     13.99 o 
  -3   0   7       26.89       42.78     11.10 o 
  -2   0   7       20.93       16.25      8.46 o 
  -1   0   7      695.98      660.53     23.05 o 
   0   0   7      429.09      378.73     16.95 o 
   1   0   7      750.83      716.44     16.17 o 
   2   0   7      214.63      209.01      9.09 o 
   3   0   7      346.77      357.54     11.02 o 
   4   0   7      505.57      522.50     16.08 o 
   5   0   7      130.27      120.02     21.02 o 
   6   0   7       34.61       36.87      6.22 o 
   7   0   7        9.67        8.92      5.75 o 
   8   0   7      117.39      125.53      9.53 o 
   9   0   7      325.96      307.11     17.19 o 
  10   0   7      462.92      496.87     24.01 o 
  11   0   7      217.55      221.30     19.47 o 
  12   0   7       73.51       93.69     24.05 o 
  -6   1   7        5.49        6.29     12.57 o 
  -5   1   7       99.08      104.82     15.11 o 
  -4   1   7       37.65       35.69     11.68 o 
  -3   1   7      244.56      239.40     16.33 o 
  -2   1   7        7.66        9.27      8.66 o 
  -1   1   7      569.82      542.83     20.77 o 
   0   1   7     1601.10     1447.99     34.87 o 
   1   1   7      836.15      806.04     23.31 o 
   2   1   7     1307.82     1327.93     30.79 o 
   3   1   7      434.28      446.01     12.13 o 
   4   1   7        1.19        0.65      3.08 o 
   5   1   7      189.20      180.12      6.34 o 
   6   1   7      103.44       98.88      7.96 o 
   7   1   7      347.46      355.17     12.71 o 
   8   1   7       15.03        9.99      6.40 o 
   9   1   7        8.06        2.93      6.68 o 
  10   1   7        2.35       -4.76      7.61 o 
  11   1   7        0.58        6.12      8.95 o 
  12   1   7       25.38       25.32     14.39 o 
  -6   2   7        0.05       -6.18     13.38 o 
  -5   2   7        3.84       -3.93     11.35 o 
  -4   2   7       30.97       32.56     11.31 o 
  -3   2   7       89.17       73.41     10.85 o 
  -2   2   7      108.22      112.55     12.18 o 
  -1   2   7        1.97        2.15      6.77 o 
   0   2   7     1013.36     1062.71     28.24 o 
   1   2   7      968.94      919.60     24.70 o 
   2   2   7     1764.51     1630.48     35.34 o 
   3   2   7      244.03      229.00     11.08 o 
   4   2   7      761.06      728.49     19.21 o 
   5   2   7      371.92      360.36      8.06 o 
   6   2   7     1501.90     1427.76     46.19 o 
   7   2   7      843.86      852.00     18.86 o 
   8   2   7      165.32      154.91     17.68 o 
   9   2   7      148.70      195.95     15.61 o 
  10   2   7       11.43        5.05      7.73 o 
  11   2   7        2.77        2.33      8.53 o 
  12   2   7        5.16       24.72     13.63 o 
  -6   3   7        6.70        2.05     13.08 o 
  -5   3   7       37.59       31.81     12.73 o 
  -4   3   7        2.14       11.92     10.61 o 
  -3   3   7       15.16       11.65      8.38 o 
  -2   3   7      105.42       81.74     10.13 o 
  -1   3   7       39.45       27.29      8.25 o 
   0   3   7      174.94      167.45     11.79 o 
   1   3   7       34.67       25.66      6.87 o 
   2   3   7       35.52       22.30      6.30 o 
   3   3   7      204.43      191.78     10.38 o 
   4   3   7      690.49      699.93     12.78 o 
   5   3   7      520.25      518.39     10.02 o 
   6   3   7      440.86      428.86     12.51 o 
   7   3   7     1460.36     1455.27     26.41 o 
   8   3   7       62.26       56.63      7.24 o 
   9   3   7      243.01      244.91     12.01 o 
  10   3   7       24.90       34.04      8.19 o 
  11   3   7       61.65       85.03     15.05 o 
  12   3   7       86.28       86.11     16.80 o 
  -6   4   7       75.81       79.77     16.67 o 
  -5   4   7       91.64       63.74     14.28 o 
  -4   4   7      217.38      236.60     17.35 o 
  -3   4   7       39.85       43.44     10.30 o 
  -2   4   7     1062.02      929.09     28.58 o 
  -1   4   7       49.55       45.73      9.08 o 
   0   4   7        0.82       -0.35      6.52 o 
   1   4   7      207.94      218.58     12.66 o 
   2   4   7      208.52      210.86     11.83 o 
   3   4   7       60.30       68.42      7.66 o 
   4   4   7       15.65       15.85      3.86 o 
   5   4   7      244.59      234.83      8.06 o 
   6   4   7      412.15      421.13      9.55 o 
   7   4   7      236.40      254.30     10.92 o 
   8   4   7      111.64      132.58      9.29 o 
   9   4   7      428.09      427.82     15.27 o 
  10   4   7      176.26      222.60     17.57 o 
  11   4   7      199.78      253.62     20.29 o 
  12   4   7      198.67      190.80     19.93 o 
  -6   5   7       63.69       72.82     16.13 o 
  -5   5   7       66.35       55.72     13.44 o 
  -4   5   7      145.99      134.37     14.79 o 
  -3   5   7      312.84      304.49     18.23 o 
  -2   5   7      379.50      344.47     17.45 o 
  -1   5   7      176.50      182.22     13.71 o 
   0   5   7       93.60       78.94      9.99 o 
   1   5   7      169.97      179.99     12.30 o 
   2   5   7        5.86        7.86      6.54 o 
   3   5   7      265.51      248.80     12.85 o 
   4   5   7      280.91      290.38      8.67 o 
   5   5   7        0.25        5.26      4.06 o 
   6   5   7        2.90        1.27      3.49 o 
   7   5   7       11.40       10.85      5.78 o 
   8   5   7       77.65       88.90      8.34 o 
   9   5   7      324.53      296.32     18.19 o 
  10   5   7      116.76      127.46     15.52 o 
  11   5   7       84.62      102.27     16.43 o 
  12   5   7       71.70       78.51     17.41 o 
  -6   6   7        0.15        2.91     13.16 o 
  -5   6   7        7.39        6.79     12.08 o 
  -4   6   7      140.95      118.70     15.01 o 
  -3   6   7      384.11      362.48     20.48 o 
  -2   6   7       83.20      115.16     13.08 o 
  -1   6   7      289.15      275.60     16.40 o 
   0   6   7       82.36       80.55     10.73 o 
   1   6   7      169.25      152.73     12.24 o 
   2   6   7      506.14      563.22     20.13 o 
   3   6   7      612.83      626.11     20.83 o 
   4   6   7      520.28      512.86     13.85 o 
   5   6   7      259.35      242.59     13.99 o 
   6   6   7       33.09       42.80      8.41 o 
   7   6   7       35.41       34.46      6.61 o 
   8   6   7      130.51      132.35      9.59 o 
   9   6   7        3.43       -0.98     10.22 o 
  10   6   7        5.30        6.18     11.57 o 
  11   6   7       13.28       16.12     13.87 o 
  12   6   7       37.46       51.34     16.19 o 
  -5   7   7        0.08        3.10     12.62 o 
  -4   7   7       13.36        7.46     11.95 o 
  -3   7   7       58.99       55.88     12.67 o 
  -2   7   7        3.69       -0.83      9.33 o 
  -1   7   7        9.51       13.22      9.28 o 
   0   7   7      112.65      128.08     12.71 o 
   1   7   7      140.64      146.79     12.87 o 
   2   7   7      740.61      768.21     25.28 o 
   3   7   7      159.79      182.12     12.71 o 
   4   7   7      494.16      502.11     11.50 o 
   6   7   7      203.46      215.87     13.48 o 
   7   7   7      136.07      156.15      9.89 o 
   8   7   7        7.78       13.34      9.50 o 
   9   7   7       27.02       34.92     12.47 o 
  10   7   7        1.48       -2.45     12.59 o 
  11   7   7      103.76      102.90     17.22 o 
  -5   8   7       14.43        3.03     13.48 o 
  -4   8   7       51.38       66.28     14.94 o 
  -3   8   7       17.70       20.51     12.20 o 
  -2   8   7       84.14       84.03     13.37 o 
  -1   8   7       34.15       41.41     10.62 o 
   0   8   7      182.97      176.06     14.38 o 
   1   8   7        0.21       12.00      8.93 o 
   2   8   7      102.75      112.52     12.30 o 
   3   8   7      508.67      586.08     18.48 o 
   4   8   7      671.42      688.96     18.06 o 
   5   8   7      722.12      717.11     30.24 o 
   6   8   7      327.67      333.92     16.91 o 
   7   8   7      128.73      127.81     13.00 o 
   8   8   7      185.60      217.64     16.95 o 
   9   8   7      132.80      151.24     16.50 o 
  10   8   7        2.82       18.71     13.42 o 
  11   8   7       51.63       50.29     15.88 o 
  -4   9   7       51.99       61.53     16.11 o 
  -3   9   7      190.50      222.80     19.78 o 
  -2   9   7       65.17       65.35     14.20 o 
  -1   9   7        1.26       -2.40     10.68 o 
   0   9   7        8.50        6.41     10.15 o 
   1   9   7       27.93       31.32     11.12 o 
   2   9   7        2.13       -3.42      9.00 o 
   3   9   7      381.74      402.44     19.19 o 
   4   9   7       31.99       29.13     10.45 o 
   5   9   7       24.52       26.44      8.06 o 
   6   9   7       59.66       47.97      8.76 o 
   8   9   7      134.85      111.02     14.97 o 
   9   9   7       46.64       74.83     14.64 o 
  10   9   7       11.89       14.14     14.05 o 
  -3  10   7      109.85      124.51     17.85 o 
  -2  10   7       80.81      117.24     16.94 o 
  -1  10   7      201.29      181.12     18.16 o 
   0  10   7      177.83      192.80     18.25 o 
   1  10   7      109.91      109.03     14.85 o 
   2  10   7        4.61       13.95     11.16 o 
   3  10   7      100.54       89.43     13.40 o 
   4  10   7       13.82       27.01     11.08 o 
   5  10   7       89.43       70.18     12.62 o 
   6  10   7        0.03        7.54      8.79 o 
   7  10   7        4.21        1.79      9.82 o 
   8  10   7       14.60       17.78     12.17 o 
   9  10   7       25.74       21.22     14.28 o 
  -2  11   7       59.04       58.00     15.78 o 
  -1  11   7      112.93      105.14     16.67 o 
   0  11   7      115.98      107.83     16.00 o 
   1  11   7      197.86      205.32     19.20 o 
   2  11   7       72.63       86.53     15.42 o 
   4  11   7      141.80      127.45     16.70 o 
   5  11   7       90.93       68.26     15.50 o 
   6  11   7      126.51      111.40     37.17 o 
   7  11   7       60.20       44.51     19.35 o 
   8  11   7       18.26       12.62     12.46 o 
   0  12   7       49.17       54.11     15.72 o 
   1  12   7      120.28      135.79     18.36 o 
   4  12   7       79.78       61.66     16.75 o 
   5  12   7       93.77       62.64     15.93 o 
  -1  -6   8       15.37        7.01     14.28 o 
   0  -6   8       27.59       43.08     14.16 o 
   1  -6   8       69.06       60.19     15.19 o 
   2  -6   8      149.73      141.07     16.08 o 
   5  -6   8      108.06      172.72     26.55 o 
   6  -6   8       86.16       86.11     24.88 o 
   7  -6   8      123.45      130.40     26.67 o 
  -2  -5   8       33.36        6.76     14.23 o 
  -1  -5   8        2.01        1.42     12.59 o 
   0  -5   8        0.14       -1.92     12.47 o 
   1  -5   8        1.80        5.04     10.81 o 
   2  -5   8       97.00       86.19     14.07 o 
   4  -5   8       47.49       86.98     17.21 o 
   5  -5   8       97.72      108.67     18.61 o 
   6  -5   8      123.97      150.77     22.36 o 
   7  -5   8       77.03      112.51     22.81 o 
   8  -5   8       95.76       85.45     14.07 o 
   9  -5   8       74.11       65.96     14.11 o 
  -3  -4   8       72.69       55.72     16.09 o 
  -2  -4   8       96.69      101.21     16.35 o 
  -1  -4   8       81.20       98.52     15.44 o 
   0  -4   8        3.53       24.37     11.98 o 
   1  -4   8      108.06      107.38     14.22 o 
   2  -4   8        4.72        5.43      9.70 o 
   3  -4   8       50.78       43.84      8.52 o 
   4  -4   8       52.68       55.39     14.35 o 
   5  -4   8      243.91      237.30     21.61 o 
   7  -4   8      131.37      119.45     11.88 o 
   8  -4   8       50.48       52.67     11.17 o 
   9  -4   8       39.28       49.34     12.63 o 
  10  -4   8       65.26       78.31     14.09 o 
  -4  -3   8       53.11       67.89     16.64 o 
  -3  -3   8      128.00      138.26     17.61 o 
  -2  -3   8       70.56       79.54     14.55 o 
  -1  -3   8      146.68      147.80     15.57 o 
   0  -3   8       70.67       74.82     12.66 o 
   1  -3   8       58.86       57.95     11.44 o 
   2  -3   8      236.91      239.99     11.91 o 
   3  -3   8      336.73      344.24     15.91 o 
   4  -3   8       19.43       20.77     11.96 o 
   5  -3   8       40.77       41.00     13.72 o 
   6  -3   8       19.16       28.90     13.18 o 
   7  -3   8      135.84      135.06     11.38 o 
   8  -3   8       11.74       12.50      8.66 o 
   9  -3   8        6.40       10.12      9.45 o 
  10  -3   8       32.94       53.35     16.58 o 
  -4  -2   8        7.89        5.58     12.90 o 
  -3  -2   8       23.83       33.64     12.89 o 
  -2  -2   8       71.39       74.27     13.73 o 
  -1  -2   8      134.25      131.36     14.32 o 
   0  -2   8      158.42      149.88     13.95 o 
   1  -2   8      161.14      168.55     12.00 o 
   2  -2   8     1091.18     1121.20     22.88 o 
   3  -2   8      319.93      307.99     12.37 o 
   4  -2   8      232.24      217.03     17.62 o 
   5  -2   8       32.55       22.95     10.94 o 
   6  -2   8       52.65       54.05     13.72 o 
   7  -2   8        4.34        3.81      7.04 o 
   8  -2   8      354.07      322.29     14.67 o 
   9  -2   8       57.01       63.95     11.18 o 
  10  -2   8        0.60        2.25     10.16 o 
  11  -2   8       11.38       16.41     12.43 o 
  -5  -1   8       11.94        4.45     13.53 o 
  -4  -1   8        2.16       -3.22     12.04 o 
  -3  -1   8       44.18       56.98     13.72 o 
  -2  -1   8      155.32      152.78     14.87 o 
  -1  -1   8       35.59       25.67     10.76 o 
   0  -1   8       10.64       16.07      6.61 o 
   1  -1   8      148.96      169.50      9.98 o 
   2  -1   8      384.38      395.97     21.09 o 
   3  -1   8      371.38      378.39     14.20 o 
   4  -1   8      207.40      218.45     10.80 o 
   5  -1   8      215.48      238.10     18.00 o 
   6  -1   8      200.45      211.96     18.27 o 
   7  -1   8      246.78      242.54     11.59 o 
   8  -1   8      259.88      258.70     13.16 o 
   9  -1   8      442.09      458.05     23.52 o 
  10  -1   8       99.46       99.21     14.96 o 
  11  -1   8        0.43        8.76     10.47 o 
  -5   0   8       94.28      101.90     16.94 o 
  -4   0   8      223.58      219.34     19.37 o 
  -3   0   8       21.55       30.58     12.62 o 
  -2   0   8       54.02       68.53     12.57 o 
  -1   0   8       51.81       55.09     11.60 o 
   0   0   8       49.60       37.29      6.98 o 
   1   0   8       27.95       32.86      6.64 o 
   2   0   8       20.72       16.13      5.68 o 
   3   0   8       64.64       61.00      7.24 o 
   4   0   8      170.14      172.24      8.97 o 
   5   0   8      193.05      208.29     16.83 o 
   6   0   8      334.58      350.68     20.96 o 
   7   0   8      618.49      634.34     17.23 o 
   8   0   8      449.38      418.63     15.10 o 
   9   0   8      574.54      576.40     18.93 o 
  10   0   8      136.23      150.75     12.80 o 
  11   0   8       87.45       92.24     17.75 o 
  12   0   8       37.09       48.74     12.62 o 
  -5   1   8      110.73       74.96     13.96 o 
  -4   1   8      100.04       93.92     14.00 o 
  -3   1   8       65.59       63.49     12.79 o 
  -2   1   8      284.19      281.26     17.10 o 
  -1   1   8        2.73       -1.61      8.58 o 
   0   1   8       67.00       80.36     11.01 o 
   1   1   8      303.71      309.44     16.05 o 
   2   1   8      164.50      194.29     16.47 o 
   3   1   8        0.13       -3.04      4.68 o 
   4   1   8      358.45      362.20     11.71 o 
   5   1   8      259.10      256.29     17.38 o 
   6   1   8       87.11       95.74     13.25 o 
   7   1   8       95.05      112.97      8.63 o 
   8   1   8      172.06      153.97     12.24 o 
   9   1   8       45.54       56.10      8.65 o 
  10   1   8      238.29      225.83     27.90 o 
  11   1   8      244.32      237.95     25.77 o 
  12   1   8       32.76       40.58     11.95 o 
  -5   2   8       61.28       73.82     15.42 o 
  -4   2   8       47.62       49.63     13.51 o 
  -3   2   8       91.75      101.08     14.07 o 
  -2   2   8      213.31      194.64     15.41 o 
  -1   2   8      308.33      308.48     16.87 o 
   0   2   8       29.85       25.82      9.36 o 
   1   2   8      844.99      857.59     26.02 o 
   2   2   8      791.06      795.74     23.67 o 
   3   2   8      587.28      590.90     14.92 o 
   4   2   8      951.19      928.45     19.04 o 
   5   2   8      498.73      513.77     13.28 o 
   6   2   8       41.41       58.35     11.47 o 
   7   2   8       92.71       91.03      8.08 o 
   8   2   8        2.73        0.54      6.30 o 
   9   2   8      184.35      162.83     11.64 o 
  10   2   8       13.21       14.43      8.35 o 
  11   2   8       74.53       82.41     23.50 o 
  12   2   8       44.27       42.50     14.50 o 
  -5   3   8        1.43        2.44     12.73 o 
  -4   3   8       16.34       10.35     12.03 o 
  -3   3   8       64.43       62.93     13.00 o 
  -2   3   8       28.68       32.75     10.43 o 
  -1   3   8        5.78        1.66      8.23 o 
   0   3   8        9.05        9.25      7.90 o 
   1   3   8      413.81      372.95     16.70 o 
   2   3   8      513.56      499.89     18.32 o 
   3   3   8      531.41      519.88     17.85 o 
   4   3   8      654.72      648.56     19.43 o 
   5   3   8     1218.52     1204.38     71.37 o 
   6   3   8      424.61      422.53     21.71 o 
   7   3   8      515.83      516.94     15.05 o 
   8   3   8        5.82        2.97      6.06 o 
   9   3   8        2.03        2.78      6.99 o 
  10   3   8        6.87        6.47      7.68 o 
  11   3   8       22.34       30.56      9.99 o 
  12   3   8        0.77       -2.91     13.49 o 
  -5   4   8       39.36       38.91     14.55 o 
  -4   4   8       58.76       42.20     13.71 o 
  -3   4   8        1.25       -2.99      9.88 o 
  -2   4   8        6.23        1.22      8.88 o 
  -1   4   8      178.39      162.92     13.67 o 
   0   4   8       98.36       90.32     10.39 o 
   1   4   8       37.47       33.39      8.54 o 
   2   4   8      109.49      113.73     10.53 o 
   3   4   8      300.89      299.48     14.71 o 
   4   4   8      459.18      440.56     16.09 o 
   5   4   8      526.69      517.51     13.62 o 
   6   4   8      920.17     1029.36     34.59 o 
   7   4   8      188.68      225.85     10.79 o 
   8   4   8       45.01       59.24     13.80 o 
   9   4   8      143.30      158.36     26.08 o 
  10   4   8       59.18       68.47     10.22 o 
  11   4   8       89.99      104.18     16.09 o 
  12   4   8       54.53       79.45     16.60 o 
  -5   5   8       30.37       35.67     14.94 o 
  -4   5   8        8.61       14.15     12.10 o 
  -3   5   8      318.61      275.76     18.75 o 
  -2   5   8      267.20      239.59     16.88 o 
  -1   5   8       38.36       38.44     10.30 o 
   0   5   8       27.23       22.79      8.31 o 
   1   5   8        0.16       -1.45      7.67 o 
   2   5   8       27.27       26.25      8.10 o 
   3   5   8        0.08        1.29      7.00 o 
   4   5   8       65.66       60.39      9.03 o 
   5   5   8       72.17       73.37      8.65 o 
   6   5   8      362.29      358.46     11.80 o 
   7   5   8       12.55       17.28      6.02 o 
   8   5   8      176.57      198.34     17.59 o 
   9   5   8       85.73      108.63     15.64 o 
  10   5   8      220.25      228.37     19.15 o 
  11   5   8      127.86      130.73     17.73 o 
  12   5   8       71.14       93.02     18.02 o 
  -5   6   8       17.71       40.41     14.48 o 
  -4   6   8       63.50       71.52     14.67 o 
  -3   6   8      433.14      391.91     22.87 o 
  -2   6   8      215.74      209.17     16.78 o 
  -1   6   8      132.86      133.48     13.76 o 
   0   6   8      117.48      120.08     12.71 o 
   1   6   8       42.26       52.41      9.92 o 
   2   6   8       25.25       28.11      8.81 o 
   3   6   8      256.63      273.24     15.74 o 
   4   6   8        2.48        1.57      7.09 o 
   5   6   8      145.13      146.96     11.29 o 
   6   6   8       73.14       66.98      8.73 o 
   7   6   8       27.83       25.54      6.87 o 
   8   6   8       25.40       29.38      7.22 o 
   9   6   8      173.41      178.60     15.57 o 
  10   6   8      281.59      299.12     20.59 o 
  11   6   8      252.27      265.69     21.78 o 
  12   6   8        7.27        2.78     14.62 o 
  -4   7   8       51.65       63.84     15.21 o 
  -3   7   8       43.60       40.49     13.29 o 
  -2   7   8      200.90      195.04     17.27 o 
  -1   7   8       78.65       92.64     13.18 o 
   0   7   8      162.18      195.17     15.74 o 
   1   7   8       89.24       90.69     12.22 o 
   2   7   8      272.29      275.57     16.42 o 
   3   7   8      251.27      269.81     15.92 o 
   4   7   8      136.70      147.00     12.23 o 
   5   7   8       86.91       86.54     10.42 o 
   6   7   8       60.58       55.36      6.72 o 
   7   7   8       34.35       49.25      7.83 o 
   8   7   8        2.52        6.99      7.20 o 
   9   7   8       45.04       36.89     12.03 o 
  10   7   8        0.13       -1.49     11.95 o 
  11   7   8       39.06       31.19     14.73 o 
  -4   8   8        2.01        4.36     13.53 o 
  -3   8   8        2.72       -3.34     12.28 o 
  -2   8   8        8.03       16.29     12.08 o 
  -1   8   8       14.68       31.48     12.26 o 
   0   8   8      103.46      114.80     13.48 o 
   1   8   8      672.10      688.64     26.54 o 
   2   8   8      661.70      637.34     24.33 o 
   3   8   8      292.37      295.31     17.69 o 
   4   8   8      115.06       89.17     11.40 o 
   5   8   8       33.83       32.87      9.36 o 
   6   8   8      333.04      345.28     23.25 o 
   7   8   8      106.36      145.47     14.12 o 
   8   8   8       60.37       88.31     13.38 o 
   9   8   8       60.59       54.57     13.51 o 
  10   8   8       37.52       42.63     14.62 o 
  11   8   8        0.33       -1.85     14.00 o 
  -3   9   8        0.19        4.40     13.28 o 
  -2   9   8        4.73        4.98     12.63 o 
  -1   9   8        1.19        1.35     11.99 o 
   0   9   8       59.82       43.75     13.04 o 
   1   9   8       87.30       97.42     14.07 o 
   2   9   8       17.40        2.90      9.03 o 
   3   9   8        8.56        6.99      9.67 o 
   4   9   8       41.68       50.79     11.39 o 
   5   9   8       51.93       59.17     11.48 o 
   6   9   8      155.78      173.18     19.90 o 
   7   9   8      168.12      176.24     21.42 o 
   8   9   8      268.07      219.97     18.16 o 
   9   9   8       64.62       53.14     14.24 o 
  10   9   8       63.81       56.26     15.69 o 
  -2  10   8       57.75       77.01     16.08 o 
  -1  10   8       61.55       63.01     15.33 o 
   0  10   8       10.18       16.23     13.18 o 
   1  10   8        4.14       -4.91     11.16 o 
   2  10   8       50.33       63.76     14.19 o 
   3  10   8        3.40        7.00     11.09 o 
   4  10   8       28.82       28.54     12.18 o 
   6  10   8       32.30       27.91     15.32 o 
   7  10   8      125.49       83.32     33.88 o 
   8  10   8      104.80       78.86     31.97 o 
   9  10   8       98.27       65.90     16.01 o 
  -1  11   8       91.42      110.36     17.66 o 
   0  11   8      115.87      138.55     18.21 o 
   1  11   8       42.19       39.27     14.58 o 
   2  11   8      203.11      216.07     19.92 o 
   3  11   8        2.21        6.92     13.08 o 
   7  11   8        0.20       -4.96     10.78 o 
   8  11   8        1.39        6.22     12.10 o 
   1  12   8      144.22      148.30     20.20 o 
   2  12   8       32.17       47.82     16.15 o 
   3  12   8       10.47       26.18     15.93 o 
   0  -5   9       34.65       30.39     14.66 o 
   1  -5   9       82.39       95.25     15.65 o 
   2  -5   9       71.53       65.80     15.42 o 
   5  -5   9       69.39       90.34     20.52 o 
   6  -5   9      157.64      173.29     23.63 o 
   7  -5   9       47.78       47.70     20.61 o 
  -1  -4   9        1.22       -0.71     13.69 o 
   0  -4   9        7.91       43.77     14.23 o 
   1  -4   9       16.51        5.16     11.90 o 
   2  -4   9      111.80      119.78     15.74 o 
   4  -4   9      135.44      143.27     19.98 o 
   5  -4   9      117.50      124.58     19.39 o 
   6  -4   9      110.05      142.75     20.51 o 
   7  -4   9       94.04      114.14     20.14 o 
   8  -4   9      104.92      103.39     20.75 o 
   9  -4   9       39.65       51.59     19.78 o 
  -2  -3   9       43.86       77.30     16.64 o 
  -1  -3   9        1.20        2.44     12.78 o 
   0  -3   9       11.42        7.03     12.10 o 
   1  -3   9        0.18        2.63     11.17 o 
   2  -3   9       59.53       46.05     11.99 o 
   3  -3   9      459.77      399.71     15.47 o 
   4  -3   9        0.55        0.04     12.10 o 
   5  -3   9       49.42       54.19     15.21 o 
   6  -3   9      217.55      224.40     21.75 o 
   7  -3   9      251.03      238.75     23.17 o 
   8  -3   9      195.00      171.88     22.69 o 
   9  -3   9       10.47       33.15     17.03 o 
  10  -3   9       44.44       50.71     21.62 o 
  -3  -2   9       39.64       43.84     15.34 o 
  -2  -2   9      154.93      124.50     16.86 o 
  -1  -2   9       73.06       88.51     14.75 o 
   0  -2   9       73.93       87.24     13.45 o 
   1  -2   9       35.39       42.92     11.91 o 
   2  -2   9      319.72      316.47     16.05 o 
   3  -2   9      321.82      335.21     13.96 o 
   4  -2   9      164.30      168.55     18.19 o 
   5  -2   9        7.62        4.94     11.95 o 
   6  -2   9       34.24       30.63     13.85 o 
   7  -2   9       32.43       34.94     14.62 o 
   8  -2   9       38.43       47.70     16.15 o 
   9  -2   9        1.84        8.56     15.19 o 
  10  -2   9        4.12       15.06     16.38 o 
  -3  -1   9        0.30       -6.01     13.05 o 
  -2  -1   9       68.35       72.46     14.77 o 
  -1  -1   9       73.65       72.29     13.91 o 
   0  -1   9       83.81       99.47     13.96 o 
   1  -1   9      260.59      307.81     13.62 o 
   2  -1   9      226.94      218.56     11.57 o 
   3  -1   9      310.39      327.95     22.88 o 
   4  -1   9      368.86      358.92     21.52 o 
   5  -1   9      126.96      127.77     16.23 o 
   6  -1   9       17.11       18.88     12.49 o 
   7  -1   9      123.97      149.20     18.23 o 
   8  -1   9       26.15        6.85     12.79 o 
   9  -1   9        4.88        5.43     14.22 o 
  10  -1   9       18.86       14.16     10.19 o 
  11  -1   9       27.03       18.95     11.75 o 
  -4   0   9       15.37        1.03     12.97 o 
  -3   0   9        2.03        0.93     12.38 o 
  -2   0   9        4.14        4.13     12.26 o 
  -1   0   9       13.82       33.54     12.15 o 
   0   0   9      187.52      198.38     16.18 o 
   1   0   9      175.88      212.38     11.46 o 
   2   0   9      116.99      137.32      9.77 o 
   3   0   9       76.90       79.49      9.70 o 
   4   0   9      355.97      355.11     13.13 o 
   5   0   9      411.33      403.94     22.36 o 
   6   0   9      541.17      506.67     25.39 o 
   7   0   9      417.61      399.45     24.45 o 
   8   0   9      116.32      138.50     17.81 o 
   9   0   9       27.40       21.94     13.96 o 
  10   0   9      125.01      112.04     14.54 o 
  11   0   9       87.70       84.98     12.29 o 
  -4   1   9       52.40       70.34     15.60 o 
  -3   1   9       31.34       36.12     13.37 o 
  -2   1   9       31.15       28.78     12.11 o 
  -1   1   9       16.03       13.38     10.47 o 
   0   1   9        4.12        5.35      9.17 o 
   1   1   9      114.10      128.99     23.75 o 
   2   1   9        5.68        6.98      6.36 o 
   3   1   9       33.06       22.19      6.70 o 
   4   1   9        9.34       12.81      5.93 o 
   5   1   9       47.16       42.34     11.48 o 
   6   1   9        1.36       -3.25      9.27 o 
   7   1   9      206.23      231.37     19.77 o 
   8   1   9      333.31      351.40     23.67 o 
   9   1   9      201.56      172.13     18.92 o 
  10   1   9      150.29      128.62     17.95 o 
  11   1   9      231.93      250.22     40.19 o 
  12   1   9       64.19       63.11     14.23 o 
  -4   2   9       66.57       64.79     15.11 o 
  -3   2   9      191.53      194.62     18.15 o 
  -2   2   9      213.42      222.67     17.97 o 
  -1   2   9      176.78      184.10     15.70 o 
   0   2   9      280.93      262.23     16.75 o 
   1   2   9        1.56        0.59      8.38 o 
   2   2   9      666.95      668.63     23.60 o 
   3   2   9        0.63       -0.77      9.41 o 
   4   2   9       58.59       66.30      7.63 o 
   5   2   9      384.16      353.95     20.92 o 
   6   2   9       92.68       80.40     13.14 o 
   7   2   9       77.93       62.59     12.97 o 
   8   2   9        2.30       -1.86     10.49 o 
   9   2   9      106.52      107.96     16.51 o 
  10   2   9      107.27      140.89     46.92 o 
  11   2   9      109.79      119.23     12.64 o 
  12   2   9       73.88       65.42     12.53 o 
  -4   3   9       21.74       25.88     13.89 o 
  -3   3   9       31.53       32.51     13.12 o 
  -2   3   9      170.24      144.80     15.87 o 
  -1   3   9      113.52      142.82     14.83 o 
   0   3   9      464.68      474.50     21.54 o 
   1   3   9       46.20       48.41     10.10 o 
   2   3   9       42.00       68.25     10.25 o 
   3   3   9      365.99      318.43     15.69 o 
   4   3   9      411.22      364.51     12.61 o 
   5   3   9      494.33      484.14     14.24 o 
   6   3   9       91.66       99.46     14.47 o 
   7   3   9      147.83      151.59     16.11 o 
   8   3   9       92.69      110.84     15.80 o 
   9   3   9        0.02       -2.43     11.86 o 
  10   3   9        5.89        9.07      8.88 o 
  11   3   9       14.81        8.97     10.17 o 
  12   3   9       34.16       49.93     17.06 o 
  -4   4   9       12.84       19.00     13.76 o 
  -3   4   9      185.95      154.86     17.43 o 
  -2   4   9       20.10       17.02     11.52 o 
  -1   4   9       50.20       63.23     11.14 o 
   0   4   9       82.45       93.70     11.40 o 
   1   4   9       87.54       67.85     10.88 o 
   2   4   9        7.61        2.60      7.89 o 
   3   4   9      443.73      421.78     17.77 o 
   4   4   9      399.79      361.36     16.04 o 
   5   4   9      721.63      721.53     22.92 o 
   6   4   9      697.24      753.01     31.45 o 
   7   4   9      346.74      322.36     21.16 o 
   8   4   9       94.44       69.24     13.57 o 
   9   4   9       20.26       10.98     11.65 o 
  10   4   9        6.39       14.55      9.08 o 
  11   4   9       16.92       19.78      9.91 o 
  12   4   9        6.14        6.77     14.86 o 
  -4   5   9       17.65       17.42     13.96 o 
  -3   5   9       30.16       11.37     11.98 o 
  -2   5   9       83.62       48.05     12.47 o 
  -1   5   9       25.29       22.26     10.77 o 
   0   5   9       18.72       12.46      9.68 o 
   1   5   9       27.23       34.23      9.91 o 
   2   5   9        1.18        8.13      8.34 o 
   3   5   9       86.46       74.04     10.41 o 
   4   5   9      274.05      268.92     14.71 o 
   5   5   9      547.78      567.56     19.71 o 
   6   5   9      639.88      647.17     26.59 o 
   7   5   9       89.51      133.62     16.21 o 
   8   5   9       92.99       97.38     15.17 o 
   9   5   9       34.11       36.26     12.97 o 
  10   5   9      145.68      155.89     20.75 o 
  11   5   9      136.09      140.83     18.99 o 
  12   5   9      111.21      120.96     20.26 o 
  -4   6   9       10.79        7.46     12.82 o 
  -3   6   9      192.91      153.36     17.23 o 
  -2   6   9       41.79       33.55     12.73 o 
  -1   6   9      113.82       96.25     12.90 o 
   0   6   9        0.79       -0.05      9.28 o 
   1   6   9        6.64        1.98      8.09 o 
   2   6   9        5.29        5.90      8.45 o 
   3   6   9       51.86       58.14     10.29 o 
   4   6   9        4.38       13.26      8.25 o 
   5   6   9      115.12      100.37     11.43 o 
   6   6   9      117.58      125.53     11.61 o 
   7   6   9      179.49      177.82     18.56 o 
   8   6   9      273.84      242.85     20.32 o 
   9   6   9      152.37      133.51     17.09 o 
  10   6   9      100.23      105.64     16.05 o 
  11   6   9      101.57      125.56     19.10 o 
  -3   7   9       93.45      105.49     16.52 o 
  -2   7   9       68.29       65.41     14.19 o 
  -1   7   9      153.34      117.43     14.35 o 
   0   7   9       70.97       52.91     12.38 o 
   1   7   9       41.50       53.42     11.75 o 
   2   7   9      239.88      238.14     16.50 o 
   3   7   9       10.03       10.31      9.16 o 
   4   7   9        0.43        1.92      8.88 o 
   5   7   9        0.69        0.47      7.93 o 
   6   7   9        3.05        4.92      8.42 o 
   7   7   9      109.73       67.14     13.05 o 
   8   7   9        0.16       26.50     12.69 o 
  10   7   9       61.70       51.42     14.94 o 
  11   7   9       24.12       11.16     14.52 o 
  -3   8   9       16.50       10.43     13.10 o 
  -2   8   9       66.12       61.22     14.62 o 
  -1   8   9      277.45      250.57     19.88 o 
   0   8   9      289.20      279.53     20.05 o 
   1   8   9      144.99      172.35     16.33 o 
   2   8   9      169.84      196.12     16.56 o 
   3   8   9       35.46       32.48     10.84 o 
   4   8   9       77.24       97.54     13.04 o 
   5   8   9       28.87       49.53     10.45 o 
   6   8   9        5.88        9.83      9.66 o 
  10   8   9        1.81       -1.77     13.12 o 
  -2   9   9       46.64       30.56     14.16 o 
  -1   9   9       51.10       39.68     14.15 o 
   0   9   9        1.60        2.98     12.26 o 
   1   9   9      107.69      119.29     15.09 o 
   2   9   9      187.90      180.13     17.26 o 
   3   9   9      150.31      155.82     15.85 o 
   4   9   9       93.72      102.77     13.61 o 
   5   9   9      142.82      132.01     14.51 o 
   6   9   9       95.00      101.72     13.63 o 
  10   9   9       55.76       39.64     15.88 o 
  -1  10   9        0.07       -3.80     13.37 o 
   0  10   9        3.76        0.09     13.67 o 
   1  10   9        0.20        4.29     13.12 o 
   2  10   9        9.87       18.41     12.78 o 
   3  10   9        3.96        0.31     11.40 o 
   4  10   9       92.74       94.79     15.24 o 
   5  10   9       49.36       45.91     13.02 o 
   6  10   9       23.37       37.74     13.63 o 
   7  10   9       89.79       84.41     15.03 o 
   0  11   9       25.46       18.68     14.32 o 
   1  11   9       30.25       27.69     15.57 o 
   2  11   9      103.07       94.32     16.95 o 
   3  11   9        4.75        1.64     13.89 o 
   4  11   9        0.78        0.01     12.87 o 
   5  11   9        6.85        4.63     13.18 o 
   6  11   9        1.09       -9.56     13.10 o 
   4  12   9       66.30       72.69     17.49 o 
   1  -4  10      111.37      109.14     18.36 o 
   2  -4  10      169.15      145.98     17.51 o 
   5  -4  10       57.63       58.77     19.19 o 
   6  -4  10       71.94       61.56     20.29 o 
   7  -4  10       43.28       61.58     20.00 o 
   0  -3  10        0.96       13.81     14.36 o 
   1  -3  10        0.68       11.79     13.41 o 
   2  -3  10       23.83       24.42     13.20 o 
   4  -3  10       66.08       60.86     17.74 o 
   5  -3  10      149.56      137.63     20.96 o 
   6  -3  10      125.98      131.11     20.76 o 
   7  -3  10      129.68      121.92     21.40 o 
   8  -3  10      115.99       97.71     20.41 o 
  -1  -2  10       21.99       42.22     14.99 o 
   0  -2  10        3.24       10.09     13.00 o 
   1  -2  10       14.26        5.20     12.31 o 
   2  -2  10      136.73      125.05     15.84 o 
   3  -2  10        7.62        2.17     13.30 o 
   4  -2  10       32.35       13.80     14.38 o 
   5  -2  10        6.14       18.23     14.50 o 
   6  -2  10       71.59       43.99     16.23 o 
   7  -2  10      137.89      134.14     20.51 o 
   8  -2  10       14.80       15.87     16.04 o 
   9  -2  10       94.82       77.92     19.67 o 
  -2  -1  10       40.84       52.68     16.31 o 
  -1  -1  10       57.68       60.86     15.49 o 
   0  -1  10       34.65       40.58     13.75 o 
   1  -1  10       68.39       63.17     13.37 o 
   2  -1  10      240.22      262.80     14.10 o 
   3  -1  10       51.87       67.15      9.35 o 
   4  -1  10       86.80       82.40     15.80 o 
   5  -1  10       70.41       81.14     16.83 o 
   6  -1  10        0.55       -4.12     12.86 o 
   7  -1  10        3.05        2.79     13.71 o 
   8  -1  10       10.07        6.49     14.40 o 
   9  -1  10       34.45       38.74     17.13 o 
  10  -1  10       39.13       31.42     17.88 o 
  -2   0  10       27.39       19.31     14.40 o 
  -1   0  10       27.61       33.54     14.00 o 
   0   0  10       97.65       74.97     14.77 o 
   1   0  10      168.85      184.61     12.59 o 
   2   0  10      149.62      162.52     12.07 o 
   3   0  10      209.11      252.67     12.94 o 
   4   0  10      172.69      185.07     19.25 o 
   5   0  10      265.00      283.04     21.93 o 
   6   0  10      130.20      137.41     18.08 o 
   7   0  10      196.76      227.31     21.58 o 
   8   0  10       40.11       33.66     15.13 o 
   9   0  10       51.37       55.98     16.83 o 
  10   0  10       82.00       57.12     18.04 o 
  11   0  10       15.36       25.01     18.02 o 
  -3   1  10        3.29       -6.25     14.26 o 
  -2   1  10        7.62       -2.47     13.14 o 
  -1   1  10        0.58       -1.33     11.63 o 
   0   1  10       39.66       49.22      9.29 o 
   1   1  10       73.89       75.90      9.29 o 
   2   1  10       27.09       24.00      7.93 o 
   3   1  10       32.46       35.51      8.19 o 
   4   1  10        9.02        5.18      7.06 o 
   5   1  10      245.05      244.03     20.48 o 
   6   1  10      870.70      850.84     33.46 o 
   7   1  10      532.63      535.16     28.49 o 
   8   1  10      197.41      190.25     20.68 o 
   9   1  10      108.26      101.40     18.36 o 
  10   1  10       11.72       12.07     15.24 o 
  11   1  10       30.55       34.36     17.57 o 
  -3   2  10       91.52       70.93     16.09 o 
  -2   2  10       68.41       65.29     14.86 o 
  -1   2  10      118.57      112.09     15.64 o 
   0   2  10       36.04       54.34     12.73 o 
   1   2  10        2.00        0.54     10.04 o 
   2   2  10      398.76      387.68     15.15 o 
   3   2  10      521.19      477.21     22.48 o 
   4   2  10      121.48      114.08     22.64 o 
   5   2  10       21.19       21.00     12.22 o 
   6   2  10       17.32       22.46     11.72 o 
   7   2  10       42.12       64.96     14.50 o 
   8   2  10       78.29       97.97     16.79 o 
   9   2  10      127.32      107.02     18.39 o 
  10   2  10       49.87       59.68     17.14 o 
  11   2  10       16.52       13.79     16.79 o 
  -3   3  10       68.64       76.11     16.31 o 
  -2   3  10      156.18      136.65     16.08 o 
  -1   3  10      169.99      175.39     17.19 o 
   0   3  10       60.92       49.42     11.55 o 
   1   3  10      356.94      340.11     20.00 o 
   2   3  10       28.19       38.66     10.80 o 
   3   3  10        3.65        7.40      9.23 o 
   4   3  10       39.97       37.25      8.34 o 
   5   3  10        0.20        0.48      9.95 o 
   6   3  10        0.19       -4.43     10.77 o 
   7   3  10       50.18       47.61     13.44 o 
   8   3  10       24.30       25.29     13.18 o 
   9   3  10      182.88      177.67     20.81 o 
  10   3  10       92.06       73.25     17.58 o 
  11   3  10       15.60        8.93     16.80 o 
  -3   4  10        7.28        3.59     12.57 o 
  -2   4  10       19.34       37.90     14.12 o 
  -1   4  10       78.25       98.81     15.21 o 
   0   4  10      175.10      201.36     16.79 o 
   2   4  10       90.57       74.47     11.43 o 
   3   4  10        1.26       -2.08      8.25 o 
   4   4  10      258.47      294.25     16.92 o 
   5   4  10      137.26      122.89     11.75 o 
   6   4  10      144.25      154.70     16.97 o 
   7   4  10       70.94       71.43     14.59 o 
   8   4  10        7.52        1.30     11.65 o 
   9   4  10        3.07       -0.13     12.87 o 
  10   4  10       29.66       17.13     14.97 o 
  11   4  10        4.00        7.60     15.60 o 
  -3   5  10        3.51       -7.07     12.66 o 
  -2   5  10        3.28       -4.43     11.94 o 
  -1   5  10       59.39       62.25     13.67 o 
   0   5  10       97.52       71.23     13.00 o 
   1   5  10       56.91       62.91     12.20 o 
   2   5  10      223.37      230.62     16.12 o 
   3   5  10       20.11       23.42      9.67 o 
   4   5  10      194.21      213.40     14.63 o 
   5   5  10      353.61      379.72     18.15 o 
   6   5  10      590.69      546.05     25.75 o 
   7   5  10       21.28       28.95     12.66 o 
   8   5  10      110.34       84.84     15.97 o 
   9   5  10       30.50       33.77     14.24 o 
  10   5  10       17.93       32.83     15.80 o 
  -2   6  10        1.06       -2.33     12.11 o 
  -1   6  10        0.25        1.09     11.63 o 
   0   6  10        0.09        1.05     10.94 o 
   1   6  10        2.76       -4.13      9.83 o 
   2   6  10       26.58       28.31     10.66 o 
   3   6  10        4.65        9.05      9.68 o 
   4   6  10       85.47       87.16     12.31 o 
   5   6  10      505.10      466.68     19.94 o 
   7   6  10      112.10      157.61     19.78 o 
   8   6  10       63.26       56.70     14.90 o 
   9   6  10       62.99       66.14     16.09 o 
  10   6  10       41.40       46.63     16.72 o 
  -2   7  10       18.73       26.35     13.45 o 
  -1   7  10       11.55        3.97     12.18 o 
   0   7  10       44.97       16.66     12.32 o 
   1   7  10        0.21       10.27     11.12 o 
   2   7  10        8.11        9.23     10.69 o 
   3   7  10        7.83        1.37      9.86 o 
   4   7  10       17.10       22.48     10.31 o 
   5   7  10        6.61       -0.08      9.87 o 
   7   7  10       92.36       91.25     15.38 o 
   8   7  10       88.54      108.31     18.15 o 
   9   7  10      140.64      117.16     19.02 o 
  -1   8  10       18.50       26.61     14.26 o 
   0   8  10       18.92       15.32     13.40 o 
   1   8  10      105.38      102.97     15.28 o 
   2   8  10       94.00       94.03     13.73 o 
   3   8  10       28.69       31.02     11.86 o 
   4   8  10       16.24       18.06     10.89 o 
   5   8  10        0.52        6.42     10.85 o 
   6   8  10       12.23       16.80     10.38 o 
   8   8  10       14.71       31.09     17.41 o 
  -1   9  10       77.67       78.11     16.68 o 
   0   9  10      119.76       93.60     16.76 o 
   1   9  10      370.12      377.65     24.03 o 
   2   9  10      127.95      126.63     16.86 o 
   3   9  10      121.90      149.16     17.03 o 
   4   9  10       86.14      100.44     14.85 o 
   5   9  10       30.91       48.99     13.17 o 
   6   9  10       53.25       66.84     12.63 o 
   1  10  10       42.52       30.04     15.40 o 
   2  10  10       54.60       50.69     15.66 o 
   3  10  10       14.62       16.28     13.96 o 
   4  10  10       45.79       49.04     14.05 o 
   5  10  10       47.43       62.38     14.14 o 
   6  10  10       22.62       14.08     13.67 o 
   2  11  10        2.39       11.24     15.10 o 
   3  11  10       11.45        5.65     14.42 o 
   4  11  10       12.05       14.64     15.19 o 
   5  11  10        8.37       14.81     14.54 o 
   6  11  10       63.50       51.77     16.60 o 
   5  -3  11       49.45       65.37     20.18 o 
   6  -3  11       70.54       71.60     21.07 o 
   1  -2  11       14.91        3.80     14.15 o 
   2  -2  11        2.57       -2.74     14.08 o 
   4  -2  11       56.78       70.17     19.42 o 
   5  -2  11       37.35       56.66     18.49 o 
   6  -2  11       32.39       18.98     17.62 o 
   7  -2  11       96.06       77.60     19.47 o 
   8  -2  11       51.66       27.95     17.22 o 
   0  -1  11        2.85        6.09     14.66 o 
   1  -1  11       38.68       54.66     15.42 o 
   2  -1  11       33.87       38.34     13.88 o 
   3  -1  11        3.42        6.58     15.03 o 
   4  -1  11        0.42        8.96     15.56 o 
   5  -1  11       27.77       33.17     16.33 o 
   6  -1  11       15.51       15.40     16.23 o 
   7  -1  11       12.73       -3.97     15.72 o 
   8  -1  11        0.79       -1.41     15.77 o 
   9  -1  11        6.74        9.76     15.70 o 
   0   0  11       15.92        8.03     14.12 o 
   1   0  11      247.69      250.84     20.22 o 
   2   0  11       90.51      105.20     17.11 o 
   3   0  11       58.09       69.13     11.20 o 
   4   0  11       24.12       34.68     15.46 o 
   5   0  11        0.55       11.86     14.81 o 
   6   0  11       49.39       32.15     16.31 o 
   7   0  11       64.41       43.13     16.92 o 
   8   0  11       11.73       12.79     15.80 o 
   9   0  11       57.17       49.47     18.65 o 
  10   0  11       39.59       30.82     18.70 o 
  -1   1  11       25.87       38.15     15.57 o 
   0   1  11        4.61       12.86     13.87 o 
   1   1  11       14.23       21.49     10.11 o 
   2   1  11       51.81       60.03     11.20 o 
   3   1  11      154.21      177.24     19.84 o 
   4   1  11      340.98      377.08     25.08 o 
   5   1  11      143.20      190.37     21.30 o 
   6   1  11      227.95      222.25     22.22 o 
   7   1  11      209.22      210.96     22.12 o 
   8   1  11      106.65       93.56     18.68 o 
   9   1  11       29.74       31.42     17.01 o 
  10   1  11        0.65       -0.68     16.42 o 
  -1   2  11       16.49        8.06     13.67 o 
   0   2  11       82.50       71.59     14.79 o 
   1   2  11      184.18      173.57     12.81 o 
   2   2  11       14.45       16.00      8.45 o 
   3   2  11       19.56       25.34     13.55 o 
   4   2  11        1.13        1.06     12.51 o 
   5   2  11       17.92       29.12     14.38 o 
   6   2  11      125.17      129.61     18.25 o 
   7   2  11      210.56      236.95     22.61 o 
   8   2  11       99.76      117.70     19.88 o 
   9   2  11       59.18       49.80     17.47 o 
  10   2  11       62.63       56.19     18.52 o 
  -1   3  11      101.01       89.26     16.23 o 
   0   3  11      116.41      112.69     16.05 o 
   1   3  11       70.23       82.68     14.99 o 
   2   3  11        1.86       -0.31     11.65 o 
   3   3  11      104.65      101.89     10.71 o 
   4   3  11      174.41      176.67     17.49 o 
   5   3  11        7.99        5.93     12.65 o 
   6   3  11       51.38       58.51     15.78 o 
   7   3  11       64.60       83.63     17.01 o 
   8   3  11      168.71      155.33     20.04 o 
   9   3  11      108.45      118.58     20.08 o 
  10   3  11      124.01      103.00     20.56 o 
  11   3  11       82.56       50.53     19.45 o 
  -1   4  11       83.53       77.02     16.00 o 
   0   4  11      115.24      116.68     16.66 o 
   1   4  11      183.35      182.12     17.70 o 
   2   4  11       15.13       12.10     11.14 o 
   3   4  11       62.13       50.88     11.95 o 
   4   4  11      107.11       89.42     12.71 o 
   5   4  11        0.26        4.48     12.96 o 
   6   4  11       15.29       20.44     13.30 o 
   7   4  11       32.43       21.50     14.01 o 
   8   4  11       86.20      101.59     18.09 o 
   9   4  11       13.90       23.11     15.06 o 
  10   4  11       33.34       31.07     16.90 o 
  11   4  11       18.62        5.02     17.23 o 
  -1   5  11       51.09       73.69     16.07 o 
   0   5  11      122.94      114.22     16.07 o 
   1   5  11      139.59      135.33     15.88 o 
   2   5  11       77.61       65.50     12.89 o 
   3   5  11      218.13      228.87     16.92 o 
   4   5  11       24.00       22.33     10.53 o 
   5   5  11        4.25        5.55     11.52 o 
   6   5  11      274.09      364.26     27.43 o 
   7   5  11        0.70        2.35     12.47 o 
   8   5  11       11.71        8.25     13.84 o 
   9   5  11        0.25       -1.50     14.04 o 
  10   5  11        0.56        0.83     15.78 o 
  -1   6  11        1.11       10.07     13.73 o 
   0   6  11       26.66       12.71     12.66 o 
   1   6  11       33.43       44.48     13.45 o 
   2   6  11      139.24      127.88     15.40 o 
   3   6  11      178.47      152.55     15.37 o 
   4   6  11      176.25      164.54     15.26 o 
   5   6  11       41.45       41.23     11.86 o 
   6   6  11       65.07       70.93     15.56 o 
   7   6  11        2.27        4.41     13.72 o 
   8   6  11       87.20      105.38     18.36 o 
   9   6  11       48.33       63.88     17.54 o 
  10   6  11       90.37       77.62     18.94 o 
   0   7  11        0.83       -9.55     12.57 o 
   1   7  11        0.06        4.08     12.22 o 
   2   7  11       11.84       -2.05     11.59 o 
   3   7  11        0.27        7.23     11.28 o 
   4   7  11       59.91       50.33     12.63 o 
   5   7  11       62.08       73.55     13.41 o 
   7   7  11      128.75       94.19     16.29 o 
   8   7  11      129.01      138.99     20.37 o 
   9   7  11      129.55      146.32     22.53 o 
  10   7  11      146.52      158.36     23.78 o 
   0   8  11       11.05       10.37     14.22 o 
   1   8  11        6.55       -6.97     12.90 o 
   2   8  11       32.82       10.57     12.98 o 
   3   8  11       10.45        6.10     12.02 o 
   4   8  11        1.86       -1.14     11.40 o 
   5   8  11        1.96        1.76     11.18 o 
   8   8  11       96.44      130.32     23.56 o 
   9   8  11       49.15       45.13     18.44 o 
   1   9  11       63.13       69.35     16.94 o 
   2   9  11       73.05       85.28     16.28 o 
   3   9  11       28.60       33.10     14.20 o 
   4   9  11        5.03       12.63     13.05 o 
   5   9  11       17.37       11.48     13.56 o 
   6   9  11       29.32       30.82     12.90 o 
   8   9  11        0.37        1.60     14.62 o 
   3  10  11       55.80       56.64     16.36 o 
   4  10  11       20.01       23.60     14.89 o 
   5  10  11       30.04       39.05     15.01 o 
   6  10  11        6.86       11.20     14.55 o 
   4  -1  12       33.52       43.10     19.66 o 
   5  -1  12       40.64       56.90     20.06 o 
   6  -1  12       43.57       46.68     19.71 o 
   2   0  12       20.84       16.13     14.81 o 
   3   0  12        3.61        4.43     17.29 o 
   4   0  12        7.58        3.46     16.25 o 
   5   0  12       14.40       16.25     16.75 o 
   6   0  12      117.65      113.42     21.78 o 
   7   0  12        8.03       -3.14     15.88 o 
   8   0  12        8.22       11.53     16.11 o 
   1   1  12      124.87      112.43     19.93 o 
   2   1  12      156.11      181.46     21.92 o 
   3   1  12      105.92      126.21     21.63 o 
   4   1  12        7.27       13.12     15.95 o 
   5   1  12        5.99        3.98     16.76 o 
   6   1  12       31.49       25.86     16.19 o 
   7   1  12       32.14       28.81     16.95 o 
   8   1  12       19.98       29.71     17.49 o 
   9   1  12        0.41        1.54     17.21 o 
   1   2  12        0.66        3.94      9.77 o 
   2   2  12       14.86        5.42     10.24 o 
   3   2  12       21.97       37.25     11.54 o 
   4   2  12       66.30       96.41     20.04 o 
   5   2  12      118.59       97.51     19.23 o 
   6   2  12      116.37      123.11     19.88 o 
   7   2  12       50.85       31.77     16.08 o 
   8   2  12      133.25      121.79     21.67 o 
   9   2  12       33.91       26.82     18.21 o 
   1   3  12       43.54       30.74     15.85 o 
   2   3  12       25.01       29.42     11.25 o 
   3   3  12       51.98       42.67     10.30 o 
   4   3  12       41.22       51.32     17.15 o 
   5   3  12      210.77      178.41     21.81 o 
   6   3  12      138.38      133.01     20.37 o 
   7   3  12       50.70       84.17     18.90 o 
   8   3  12       78.63      102.74     19.79 o 
   9   3  12      122.19      127.47     22.02 o 
   1   4  12       33.51       16.62     15.24 o 
   2   4  12        0.02       -0.58     13.10 o 
   3   4  12        3.51        9.25     13.00 o 
   4   4  12        2.07        0.49      9.17 o 
   5   4  12       40.78       50.53     16.38 o 
   6   4  12       27.49       34.08     16.05 o 
   7   4  12        0.45        8.34     15.50 o 
   8   4  12       51.46       38.21     16.99 o 
   9   4  12       29.61       43.32     18.08 o 
   1   5  12       53.37       48.64     15.40 o 
   2   5  12       63.98       45.69     15.15 o 
   3   5  12       15.25        2.24     13.08 o 
   4   5  12       48.80       48.21     14.00 o 
   5   5  12        0.32        1.70     13.33 o 
   6   5  12        0.39        2.98     14.78 o 
   7   5  12        5.14       -2.04     14.18 o 
   8   5  12       25.75       29.41     16.64 o 
   9   5  12       34.06       53.40     18.53 o 
   1   6  12       61.89       61.14     15.70 o 
   2   6  12      109.73       75.87     15.21 o 
   3   6  12       68.86       59.56     14.20 o 
   4   6  12       40.77       62.42     13.69 o 
   6   6  12        0.44        3.86     13.37 o 
   7   6  12        1.16        1.72     14.78 o 
   8   6  12       32.23       38.06     17.33 o 
   9   6  12        3.86        8.57     16.99 o 
   2   7  12       32.12       37.32     14.60 o 
   3   7  12      137.36      124.62     16.64 o 
   4   7  12      196.97      178.70     17.76 o 
   7   7  12       15.65       14.86     13.83 o 
   8   7  12       40.57       52.12     18.11 o 
   9   7  12       71.38      113.59     23.23 o 
   2   8  12        0.46       -3.38     14.05 o 
   3   8  12        1.66        4.25     13.37 o 
   4   8  12       24.80       35.75     15.28 o 
   5   8  12       36.96       30.26     14.66 o 
   7   8  12        0.94        1.90     14.51 o 
   8   8  12       34.85       77.22     21.74 o 
   4   9  12        4.17       15.40     14.38 o 
   5   9  12        0.34       -0.55     14.46 o 
   5   2  13       21.06       40.78     18.98 o 
   6   2  13       41.94       29.18     17.03 o 
   4   3  13       41.47       61.54     19.02 o 
   5   3  13       66.78       89.45     20.48 o 
   6   3  13       50.01       89.14     19.77 o 
   7   3  13       51.87       56.31     17.85 o 
   4   4  13       17.52       18.44     17.11 o 
   5   4  13       24.36       19.90     16.60 o 
   6   4  13       57.11       56.35     18.56 o 
   7   4  13       24.38       15.09     17.47 o 
   4   5  13        0.02       11.14     15.19 o 
   5   5  13        5.87       13.79     17.14 o 
   6   5  13        0.39       -6.22     14.81 o 
   7   5  13      123.63      121.81     22.44 o 
   4   6  13       34.35       23.63     14.66 o 
   5   6  13       34.08       19.12     15.03 o 
   6   6  13       72.36       90.32     24.25 o 
   7   6  13       76.13       80.29     20.63 o 
                                                 
